# Supplementary material for: Multiscale stress dynamics in sheared liquid foams revealed by tomo-rheoscopy
Source: Nat Commun. 2025 Oct 16;16:9210. doi: 10.1038/s41467-025-64412-z (PMC12533193; doi:10.1038/s41467-025-64412-z)
Supplement: Supplementary file 10 — Source Data [file 41467_2025_64412_MOESM10_ESM.zip]

Archive with 12 entries (12 files):
- DataFile/Fig2b.csv
- DataFile/Fig2cd.csv
- DataFile/Fig4a.csv
- DataFile/Fig4bc.csv
- DataFile/Fig4de_Fig6bc.csv
- DataFile/Fig4f.csv
- DataFile/Fig6a.csv
- DataFile/Fig6d.csv
- DataFile/Fig8a.csv
- DataFile/Fig8b.csv
- DataFile/Fig9a.csv
- DataFile/Fig9b.csv
