# Supplementary material for: Multiscale stress dynamics in sheared liquid foams revealed by tomo-rheoscopy
Source: Nat Commun. 2025 Oct 16;16:9210. doi: 10.1038/s41467-025-64412-z (PMC12533193; doi:10.1038/s41467-025-64412-z)
Supplement: Supplementary file 10 — Source Data [file 41467_2025_64412_MOESM10_ESM.zip › DataFile/Fig2b.csv]

t [s]	gamma [-]	r [m]	gammadot [s-1]	lf [-]	sigma [Pa]	sigmastd [Pa]
0	0.0	0.0001386	0.0005805663223833938	0.084	-13.15286232719481	13.536986835845983
3	0.0017416989671501814	0.0001386	0.0005805663223833938	0.084	-13.461949162360547	13.090043682634303
6	0.003483397934300363	0.0001386	0.0005805663223833938	0.084	-13.432695391629672	13.533883968585185
9	0.005225096901450544	0.0001386	0.0005805663223833938	0.084	-13.072083508554332	13.06122797108443
12	0.006966795868600726	0.0001386	0.0005805663223833938	0.084	-12.751121899664934	14.153101275193894
15	0.008708494835750908	0.0001386	0.0005805663223833938	0.084	-12.308032079732806	13.60362119501973
18	0.010450193802901088	0.0001386	0.0005805663223833938	0.084	-12.226952205544954	14.611761266819848
21	0.012191892770051269	0.0001386	0.0005805663223833938	0.084	-11.073244480158802	14.45759611544732
24	0.013933591737201451	0.0001386	0.0005805663223833938	0.084	-11.499697687184556	13.033020690534414
27	0.015675290704351634	0.0001386	0.0005805663223833938	0.084	-11.017931049949329	13.189533331762707
30	0.017416989671501817	0.0001386	0.0005805663223833938	0.084	-10.564805070086003	12.910470741360369
33	0.019158688638651996	0.0001386	0.0005805663223833938	0.084	-10.803687233333706	13.244820090778436
36	0.020900387605802175	0.0001386	0.0005805663223833938	0.084	-10.257111890353785	12.675229786478523
39	0.022642086572952358	0.0001386	0.0005805663223833938	0.084	-10.542927503851615	14.12374462332695
42	0.024383785540102537	0.0001386	0.0005805663223833938	0.084	-10.277062106625658	13.709206482012252
45	0.02612548450725272	0.0001386	0.0005805663223833938	0.084	-9.723818785805356	13.47645384260751
48	0.027867183474402903	0.0001386	0.0005805663223833938	0.084	-8.973869271151633	12.96288740247333
51	0.029608882441553085	0.0001386	0.0005805663223833938	0.084	-9.24581184456083	13.593592962575897
54	0.03135058140870327	0.0001386	0.0005805663223833938	0.084	-9.041755096739438	13.543565419012312
57	0.03309228037585345	0.0001386	0.0005805663223833938	0.084	-9.049781426160514	14.26107022741902
60	0.03483397934300363	0.0001386	0.0005805663223833938	0.084	-8.644833514729992	14.084417976583275
63	0.036575678310153806	0.0001386	0.0005805663223833938	0.084	-8.460649891893848	13.906280023820152
66	0.03831737727730399	0.0001386	0.0005805663223833938	0.084	-7.93372775447393	13.659295492232722
69	0.04005907624445417	0.0001386	0.0005805663223833938	0.084	-7.801566967646598	14.28416967091398
72	0.04180077521160435	0.0001386	0.0005805663223833938	0.084	-7.606615776784733	13.745952222728762
75	0.04354247417875453	0.0001386	0.0005805663223833938	0.084	-7.211566333935484	13.719006142609691
78	0.045284173145904716	0.0001386	0.0005805663223833938	0.084	-6.722707566808553	13.23160043555088
81	0.047025872113054895	0.0001386	0.0005805663223833938	0.084	-6.657332629860689	14.371580785637864
84	0.048767571080205074	0.0001386	0.0005805663223833938	0.084	-6.224182143121363	14.18818993804277
87	0.05050927004735526	0.0001386	0.0005805663223833938	0.084	-6.133436267264479	14.748877647480626
90	0.05225096901450544	0.0001386	0.0005805663223833938	0.084	-5.9366057874031775	15.030746783599588
93	0.053992667981655626	0.0001386	0.0005805663223833938	0.084	-5.514691704484484	15.674665538075386
96	0.055734366948805805	0.0001386	0.0005805663223833938	0.084	-4.940625667185278	14.95117692138388
99	0.057476065915955984	0.0001386	0.0005805663223833938	0.084	-4.703439975176846	14.43044933570616
102	0.05921776488310617	0.0001386	0.0005805663223833938	0.084	-4.347225257441407	15.941690941756406
105	0.06095946385025635	0.0001386	0.0005805663223833938	0.084	-3.9576704192985113	15.224171899709814
108	0.06270116281740654	0.0001386	0.0005805663223833938	0.084	-3.6955291776740706	14.8904946539587
111	0.06444286178455672	0.0001386	0.0005805663223833938	0.084	-3.124055047727649	15.140513098202817
114	0.0661845607517069	0.0001386	0.0005805663223833938	0.084	-2.856841229238114	14.89446924136891
117	0.06792625971885707	0.0001386	0.0005805663223833938	0.084	-2.7424208843549986	15.174081885580687
120	0.06966795868600727	0.0001386	0.0005805663223833938	0.084	-1.9913850029440572	15.02818167805086
123	0.07140965765315743	0.0001386	0.0005805663223833938	0.084	-2.115305527475314	14.75219925769341
126	0.07315135662030761	0.0001386	0.0005805663223833938	0.084	-1.7760607630824248	15.32811247316066
129	0.07489305558745779	0.0001386	0.0005805663223833938	0.084	-0.9449902883273391	15.631540155624704
132	0.07663475455460798	0.0001386	0.0005805663223833938	0.084	-0.40874339087416034	15.513798623933697
135	0.07837645352175816	0.0001386	0.0005805663223833938	0.084	-0.2991611970458513	15.471214116285303
138	0.08011815248890834	0.0001386	0.0005805663223833938	0.084	-0.04157914077658253	15.068714512838808
141	0.08185985145605854	0.0001386	0.0005805663223833938	0.084	-0.1620490914318809	15.47965710721222
144	0.0836015504232087	0.0001386	0.0005805663223833938	0.084	-0.008908667987754153	15.943627774911308
147	0.08534324939035888	0.0001386	0.0005805663223833938	0.084	-0.14225950772265092	14.91627535527535
150	0.08708494835750906	0.0001386	0.0005805663223833938	0.084	0.6286990555072577	14.597474262513694
153	0.08882664732465924	0.0001386	0.0005805663223833938	0.084	0.8785666577351947	14.557034875439866
156	0.09056834629180943	0.0001386	0.0005805663223833938	0.084	0.6805410809565576	14.976098160359669
159	0.09231004525895961	0.0001386	0.0005805663223833938	0.084	0.6113922008720692	15.00845011118997
162	0.09405174422610979	0.0001386	0.0005805663223833938	0.084	1.3564329094891996	14.900029827260491
165	0.09579344319325997	0.0001386	0.0005805663223833938	0.084	1.109731333078905	14.924903810270004
168	0.09753514216041015	0.0001386	0.0005805663223833938	0.084	0.9109833678378622	14.650908641468464
171	0.09927684112756034	0.0001386	0.0005805663223833938	0.084	1.7459750648924648	15.517847048273437
174	0.10101854009471052	0.0001386	0.0005805663223833938	0.084	1.5406607674456265	15.375451937855457
177	0.1027602390618607	0.0001386	0.0005805663223833938	0.084	2.3773322149886433	14.617259907382499
180	0.10450193802901088	0.0001386	0.0005805663223833938	0.084	3.200363464225185	14.893994207610678
183	0.10624363699616106	0.0001386	0.0005805663223833938	0.084	3.1125521653346278	15.000699608702948
186	0.10798533596331125	0.0001386	0.0005805663223833938	0.084	3.8524425667021167	14.673049258219638
189	0.10972703493046143	0.0001386	0.0005805663223833938	0.084	3.6617717769809306	13.788038314188748
192	0.11146873389761161	0.0001386	0.0005805663223833938	0.084	3.8978392477712336	14.51724057823485
195	0.11321043286476179	0.0001386	0.0005805663223833938	0.084	4.634931364404918	14.567814596234038
198	0.11495213183191197	0.0001386	0.0005805663223833938	0.084	4.42622979950322	15.241018591979158
201	0.11669383079906215	0.0001386	0.0005805663223833938	0.084	4.432514503485987	15.110020157675782
204	0.11843552976621234	0.0001386	0.0005805663223833938	0.084	4.195064406437859	15.048365609699243
207	0.12017722873336252	0.0001386	0.0005805663223833938	0.084	4.45411647743927	14.881663584896506
210	0.1219189277005127	0.0001386	0.0005805663223833938	0.084	4.273479428317512	14.782355783729525
213	0.12366062666766288	0.0001386	0.0005805663223833938	0.084	5.186135501782426	14.889300055397104
216	0.12540232563481307	0.0001386	0.0005805663223833938	0.084	4.2327007530405	13.901757921722643
219	0.12714402460196325	0.0001386	0.0005805663223833938	0.084	4.749426255380983	13.760392991577696
222	0.12888572356911343	0.0001386	0.0005805663223833938	0.084	5.426278730739582	13.188743945220212
225	0.1306274225362636	0.0001386	0.0005805663223833938	0.084	5.156757761274793	13.204858745105067
228	0.1323691215034138	0.0001386	0.0005805663223833938	0.084	5.97528389103164	13.398869699555597
231	0.13411082047056397	0.0001386	0.0005805663223833938	0.084	5.555305103808919	11.774783586558227
234	0.13585251943771415	0.0001386	0.0005805663223833938	0.084	5.431344376846304	11.366345627495638
237	0.13759421840486433	0.0001386	0.0005805663223833938	0.084	6.0020359016888305	11.968177790743924
240	0.13933591737201453	0.0001386	0.0005805663223833938	0.084	6.622028094225943	12.303118502225832
243	0.14107761633916469	0.0001386	0.0005805663223833938	0.084	7.134716612822804	12.422935439744426
246	0.14281931530631486	0.0001386	0.0005805663223833938	0.084	7.694526758491415	12.514548767187462
249	0.14456101427346504	0.0001386	0.0005805663223833938	0.084	7.685845715793576	12.337835481723884
252	0.14630271324061522	0.0001386	0.0005805663223833938	0.084	7.793043964244722	11.554630345098472
255	0.1480444122077654	0.0001386	0.0005805663223833938	0.084	7.842559286893082	11.544027670419908
258	0.14978611117491558	0.0001386	0.0005805663223833938	0.084	7.668536826801104	11.916979654432108
261	0.1515278101420658	0.0001386	0.0005805663223833938	0.084	7.932141825007881	11.833718598605275
264	0.15326950910921597	0.0001386	0.0005805663223833938	0.084	8.242379080533729	11.479546525318504
267	0.15501120807636615	0.0001386	0.0005805663223833938	0.084	8.385201646138569	11.766914992835932
270	0.15675290704351633	0.0001386	0.0005805663223833938	0.084	9.280496387297601	11.651573669753851
273	0.1584946060106665	0.0001386	0.0005805663223833938	0.084	9.164991841875702	11.741456932852318
276	0.16023630497781668	0.0001386	0.0005805663223833938	0.084	8.507305513476425	11.309903706891713
279	0.16197800394496686	0.0001386	0.0005805663223833938	0.084	10.05737828297291	12.864300645080943
282	0.16371970291211707	0.0001386	0.0005805663223833938	0.084	9.464503887853123	11.428029629886963
285	0.16546140187926722	0.0001386	0.0005805663223833938	0.084	9.860502662736003	11.748078627390434
288	0.1672031008464174	0.0001386	0.0005805663223833938	0.084	10.182964805441015	12.579221014617623
291	0.1689447998135676	0.0001386	0.0005805663223833938	0.084	10.050299695603034	11.89848330285758
294	0.17068649878071776	0.0001386	0.0005805663223833938	0.084	10.935549241271756	11.997462190249415
297	0.17242819774786797	0.0001386	0.0005805663223833938	0.084	10.804052726528942	11.88432208863558
300	0.17416989671501812	0.0001386	0.0005805663223833938	0.084	11.484150349092152	12.189146075088725
303	0.17591159568216833	0.0001386	0.0005805663223833938	0.084	11.449073292887375	12.116600428632411
306	0.17765329464931848	0.0001386	0.0005805663223833938	0.084	11.980033132850599	12.787838154293475
309	0.17939499361646868	0.0001386	0.0005805663223833938	0.084	11.36032147053362	12.073136476202409
312	0.18113669258361886	0.0001386	0.0005805663223833938	0.084	10.416662589553358	12.110755267987836
315	0.18287839155076904	0.0001386	0.0005805663223833938	0.084	11.533723819718524	11.487163123585914
318	0.18462009051791922	0.0001386	0.0005805663223833938	0.084	12.067232612078044	11.804029476383027
321	0.1863617894850694	0.0001386	0.0005805663223833938	0.084	11.66496289913534	11.785574943695462
324	0.18810348845221958	0.0001386	0.0005805663223833938	0.084	12.30658634714665	13.417712523784667
327	0.1898451874193698	0.0001386	0.0005805663223833938	0.084	12.816162523510858	13.2680262837223
330	0.19158688638651994	0.0001386	0.0005805663223833938	0.084	13.268092215289919	12.271589916370571
333	0.19332858535367015	0.0001386	0.0005805663223833938	0.084	13.546944333870236	12.996321757534043
336	0.1950702843208203	0.0001386	0.0005805663223833938	0.084	14.345703596965237	13.127651117782358
339	0.1968119832879705	0.0001386	0.0005805663223833938	0.084	14.311709625864012	12.874343148410162
342	0.19855368225512068	0.0001386	0.0005805663223833938	0.084	15.051745185535497	13.148848225530626
345	0.20029538122227086	0.0001386	0.0005805663223833938	0.084	14.777739216481855	13.921950337553746
348	0.20203708018942104	0.0001386	0.0005805663223833938	0.084	15.346988888066754	13.915412958941358
351	0.20377877915657122	0.0001386	0.0005805663223833938	0.084	15.23120527834783	13.693520222091962
354	0.2055204781237214	0.0001386	0.0005805663223833938	0.084	15.267533180479973	13.228763885107194
357	0.2072621770908716	0.0001386	0.0005805663223833938	0.084	15.414411875867073	13.840868862703196
360	0.20900387605802176	0.0001386	0.0005805663223833938	0.084	14.515912032102907	13.25884199559395
363	0.21074557502517197	0.0001386	0.0005805663223833938	0.084	14.250364856516502	12.830804922058157
366	0.21248727399232212	0.0001386	0.0005805663223833938	0.084	14.448728871263132	12.384382532473307
369	0.21422897295947232	0.0001386	0.0005805663223833938	0.084	14.652777943868596	13.015504279957478
372	0.2159706719266225	0.0001386	0.0005805663223833938	0.084	15.502435060298328	12.489805388162445
375	0.21771237089377268	0.0001386	0.0005805663223833938	0.084	15.523631379126558	12.564649399175115
378	0.21945406986092286	0.0001386	0.0005805663223833938	0.084	15.219061997126099	12.664982217564255
381	0.22119576882807304	0.0001386	0.0005805663223833938	0.084	15.523143079396295	13.203586209037937
384	0.22293746779522322	0.0001386	0.0005805663223833938	0.084	16.012865922553832	12.694293718338578
387	0.22467916676237337	0.0001386	0.0005805663223833938	0.084	16.350915803652093	13.254925622077817
390	0.22642086572952358	0.0001386	0.0005805663223833938	0.084	16.42702558642029	13.095545612047585
393	0.22816256469667376	0.0001386	0.0005805663223833938	0.084	16.559016481488573	13.03416965232782
396	0.22990426366382394	0.0001386	0.0005805663223833938	0.084	16.888958072458063	12.940132817204583
399	0.23164596263097412	0.0001386	0.0005805663223833938	0.084	17.492629449833213	13.032897653739193
402	0.2333876615981243	0.0001386	0.0005805663223833938	0.084	17.757435923375375	12.99956842722855
405	0.23512936056527448	0.0001386	0.0005805663223833938	0.084	18.13388579054892	13.688704168414148
408	0.23687105953242468	0.0001386	0.0005805663223833938	0.084	18.07906163600112	13.45485635294189
411	0.23861275849957483	0.0001386	0.0005805663223833938	0.084	18.08054724751327	13.226638957087916
414	0.24035445746672504	0.0001386	0.0005805663223833938	0.084	18.544814124587454	13.73377358910088
417	0.2420961564338752	0.0001386	0.0005805663223833938	0.084	18.70909352275116	13.697066792368888
420	0.2438378554010254	0.0001386	0.0005805663223833938	0.084	19.257958613334782	13.466517635096112
423	0.24557955436817558	0.0001386	0.0005805663223833938	0.084	19.753254029733665	13.18297790187009
426	0.24732125333532576	0.0001386	0.0005805663223833938	0.084	19.606367722537286	13.036841359165367
429	0.24906295230247594	0.0001386	0.0005805663223833938	0.084	20.083367684002766	13.10240044793567
432	0.25080465126962614	0.0001386	0.0005805663223833938	0.084	20.87208639967696	13.389458391763593
435	0.2525463502367763	0.0001386	0.0005805663223833938	0.084	21.28920449889602	13.174960895514802
438	0.2542880492039265	0.0001386	0.0005805663223833938	0.084	21.19451293311968	13.525673819231265
441	0.25602974817107665	0.0001386	0.0005805663223833938	0.084	21.623922928616057	13.45091559063658
444	0.25777144713822686	0.0001386	0.0005805663223833938	0.084	21.679967772458017	13.387585518970951
447	0.259513146105377	0.0001386	0.0005805663223833938	0.084	21.404312345671208	13.474956374848807
450	0.2612548450725272	0.0001386	0.0005805663223833938	0.084	21.592073892509095	12.669802964761862
453	0.26299654403967737	0.0001386	0.0005805663223833938	0.084	20.867815610928172	13.369334742751747
456	0.2647382430068276	0.0001386	0.0005805663223833938	0.084	20.445485424337907	14.864741900095652
459	0.26647994197397773	0.0001386	0.0005805663223833938	0.084	21.411687463506514	12.784716319147053
462	0.26822164094112794	0.0001386	0.0005805663223833938	0.084	20.436396447008683	13.313485695629732
465	0.2699633399082781	0.0001386	0.0005805663223833938	0.084	21.590165408315542	12.96422902679147
468	0.2717050388754283	0.0001386	0.0005805663223833938	0.084	21.625589269987806	12.912217778540956
471	0.2734467378425785	0.0001386	0.0005805663223833938	0.084	21.499263195757205	12.596162396101557
474	0.27518843680972865	0.0001386	0.0005805663223833938	0.084	21.692067401851837	13.17960285857962
477	0.27693013577687886	0.0001386	0.0005805663223833938	0.084	21.433154543543274	12.989599783445344
0	0.0	0.0004158	0.0017416989671501814	0.084	-15.401171517093609	8.341108640364338
3	0.005225096901450544	0.0004158	0.0017416989671501814	0.084	-14.80609826350684	8.475217599559958
6	0.010450193802901088	0.0004158	0.0017416989671501814	0.084	-14.429704353818344	8.03163355624633
9	0.015675290704351634	0.0004158	0.0017416989671501814	0.084	-13.598527514705589	8.12602211404645
12	0.020900387605802175	0.0004158	0.0017416989671501814	0.084	-13.12562228786454	7.883317275812795
15	0.02612548450725272	0.0004158	0.0017416989671501814	0.084	-12.517540373902449	7.895784071771705
18	0.03135058140870327	0.0004158	0.0017416989671501814	0.084	-11.263257958557846	8.127988007034203
21	0.036575678310153806	0.0004158	0.0017416989671501814	0.084	-11.0205936574417	7.917977145273129
24	0.04180077521160435	0.0004158	0.0017416989671501814	0.084	-10.12779966995617	7.5045232067555485
27	0.047025872113054895	0.0004158	0.0017416989671501814	0.084	-9.72398485733096	7.664545197727502
30	0.05225096901450544	0.0004158	0.0017416989671501814	0.084	-8.797404022506647	7.952607163564359
33	0.057476065915955984	0.0004158	0.0017416989671501814	0.084	-8.240746716718808	7.7132453028522425
36	0.06270116281740654	0.0004158	0.0017416989671501814	0.084	-7.946702004743245	8.183197431463622
39	0.06792625971885707	0.0004158	0.0017416989671501814	0.084	-7.351684003174314	8.791458478014123
42	0.07315135662030761	0.0004158	0.0017416989671501814	0.084	-6.7086526629048375	8.263786057365678
45	0.07837645352175816	0.0004158	0.0017416989671501814	0.084	-6.23616432093373	7.996408617366047
48	0.0836015504232087	0.0004158	0.0017416989671501814	0.084	-5.7264703854079615	7.874781147626711
51	0.08882664732465924	0.0004158	0.0017416989671501814	0.084	-5.019072382186649	8.07839327279381
54	0.09405174422610979	0.0004158	0.0017416989671501814	0.084	-4.662407662688825	7.440642841859714
57	0.09927684112756034	0.0004158	0.0017416989671501814	0.084	-3.93747023876399	7.212777397540654
60	0.10450193802901088	0.0004158	0.0017416989671501814	0.084	-3.4748293641728365	8.348607531622772
63	0.10972703493046143	0.0004158	0.0017416989671501814	0.084	-2.607629588043661	7.999552448727465
66	0.11495213183191197	0.0004158	0.0017416989671501814	0.084	-2.067656822197425	7.50531644372876
69	0.12017722873336252	0.0004158	0.0017416989671501814	0.084	-1.192806358349609	7.5694344195767025
72	0.12540232563481307	0.0004158	0.0017416989671501814	0.084	-0.8763027207475037	7.805418393964211
75	0.1306274225362636	0.0004158	0.0017416989671501814	0.084	-0.2207539876282527	7.460310709584284
78	0.13585251943771415	0.0004158	0.0017416989671501814	0.084	0.20391369357676553	8.14171316470287
81	0.14107761633916469	0.0004158	0.0017416989671501814	0.084	0.7851157598977139	8.232770901773073
84	0.14630271324061522	0.0004158	0.0017416989671501814	0.084	1.1997099351120486	8.442231291633748
87	0.1515278101420658	0.0004158	0.0017416989671501814	0.084	1.8057861705848182	7.863714539071905
90	0.15675290704351633	0.0004158	0.0017416989671501814	0.084	1.7411153647007969	8.689316014081443
93	0.16197800394496686	0.0004158	0.0017416989671501814	0.084	2.3565123189722197	8.763785528342828
96	0.1672031008464174	0.0004158	0.0017416989671501814	0.084	2.69589760520879	8.584667752789208
99	0.17242819774786797	0.0004158	0.0017416989671501814	0.084	3.668497955700993	8.278937125476556
102	0.17765329464931848	0.0004158	0.0017416989671501814	0.084	3.612395187271549	7.984284462894518
105	0.18287839155076904	0.0004158	0.0017416989671501814	0.084	3.8798318471663618	8.070585586080169
108	0.18810348845221958	0.0004158	0.0017416989671501814	0.084	4.5833052067539075	8.214701973092016
111	0.19332858535367015	0.0004158	0.0017416989671501814	0.084	5.204221954341997	8.501606441907695
114	0.19855368225512068	0.0004158	0.0017416989671501814	0.084	6.0358717434315095	7.898289397062052
117	0.20377877915657122	0.0004158	0.0017416989671501814	0.084	6.627373329381219	8.131779653192705
120	0.20900387605802176	0.0004158	0.0017416989671501814	0.084	6.939651892765986	8.321090167888215
123	0.21422897295947232	0.0004158	0.0017416989671501814	0.084	7.32440633358091	8.596723075866194
126	0.21945406986092286	0.0004158	0.0017416989671501814	0.084	7.822916494945751	8.334493688505791
129	0.22467916676237337	0.0004158	0.0017416989671501814	0.084	8.157696166746572	8.410792981139346
132	0.22990426366382394	0.0004158	0.0017416989671501814	0.084	8.475893976371653	8.127028372743787
135	0.23512936056527448	0.0004158	0.0017416989671501814	0.084	9.109656432290164	8.303995653969945
138	0.24035445746672504	0.0004158	0.0017416989671501814	0.084	9.452888332686152	7.917069806890313
141	0.24557955436817558	0.0004158	0.0017416989671501814	0.084	9.687979827242163	7.961261656732793
144	0.25080465126962614	0.0004158	0.0017416989671501814	0.084	9.908915307590366	7.597763920991188
147	0.25602974817107665	0.0004158	0.0017416989671501814	0.084	10.327096041396027	8.202876196490505
150	0.2612548450725272	0.0004158	0.0017416989671501814	0.084	10.57298691295042	7.342838916867039
153	0.26647994197397773	0.0004158	0.0017416989671501814	0.084	11.46998977179926	7.477566177873371
156	0.2717050388754283	0.0004158	0.0017416989671501814	0.084	12.054687193642721	7.427056312641123
159	0.27693013577687886	0.0004158	0.0017416989671501814	0.084	12.569482333230784	7.241573336697911
162	0.28215523267832937	0.0004158	0.0017416989671501814	0.084	13.36289385681543	7.252030820514243
165	0.28738032957977994	0.0004158	0.0017416989671501814	0.084	13.704637292855343	7.2287575030150535
168	0.29260542648123045	0.0004158	0.0017416989671501814	0.084	14.443029736026627	7.3554394937784275
171	0.297830523382681	0.0004158	0.0017416989671501814	0.084	15.04317209612212	7.2660033213113655
174	0.3030556202841316	0.0004158	0.0017416989671501814	0.084	15.495690239958114	7.394385716920725
177	0.30828071718558214	0.0004158	0.0017416989671501814	0.084	16.136930229410588	7.065598415253841
180	0.31350581408703265	0.0004158	0.0017416989671501814	0.084	16.548641286955277	7.017041986073755
183	0.3187309109884832	0.0004158	0.0017416989671501814	0.084	16.407591250552507	7.077236792474409
186	0.32395600788993373	0.0004158	0.0017416989671501814	0.084	16.94311849559042	7.315322505627061
189	0.32918110479138424	0.0004158	0.0017416989671501814	0.084	17.4842146095695	7.266615246883966
192	0.3344062016928348	0.0004158	0.0017416989671501814	0.084	17.525042046532544	6.86565475687925
195	0.33963129859428537	0.0004158	0.0017416989671501814	0.084	18.021265176180496	7.3557181257230715
198	0.34485639549573593	0.0004158	0.0017416989671501814	0.084	18.583411482133336	7.381567603007734
201	0.35008149239718644	0.0004158	0.0017416989671501814	0.084	18.263762007968406	7.641952576904313
204	0.35530658929863695	0.0004158	0.0017416989671501814	0.084	18.060776030102517	7.236663420854524
207	0.3605316862000876	0.0004158	0.0017416989671501814	0.084	18.06622407240335	7.6149123144069275
210	0.3657567831015381	0.0004158	0.0017416989671501814	0.084	18.442402970225597	7.412917785166802
213	0.37098188000298865	0.0004158	0.0017416989671501814	0.084	18.93654080855652	7.377031253058658
216	0.37620697690443916	0.0004158	0.0017416989671501814	0.084	18.97548710266233	7.260052522734384
219	0.3814320738058898	0.0004158	0.0017416989671501814	0.084	19.354195189749607	7.160194488546003
222	0.3866571707073403	0.0004158	0.0017416989671501814	0.084	19.70559325899833	7.4293059068731475
225	0.3918822676087908	0.0004158	0.0017416989671501814	0.084	20.376005525747487	7.365555897663433
228	0.39710736451024137	0.0004158	0.0017416989671501814	0.084	20.783438664717163	7.5679399996768995
231	0.4023324614116919	0.0004158	0.0017416989671501814	0.084	21.185400867646813	7.620421579497626
234	0.40755755831314244	0.0004158	0.0017416989671501814	0.084	21.535775695433617	8.077081486214224
237	0.412782655214593	0.0004158	0.0017416989671501814	0.084	22.05895318219275	7.879921431303488
240	0.4180077521160435	0.0004158	0.0017416989671501814	0.084	21.836973029107767	7.902852782412911
243	0.42323284901749403	0.0004158	0.0017416989671501814	0.084	21.488072069500085	7.491702430484267
246	0.42845794591894465	0.0004158	0.0017416989671501814	0.084	21.2942078618405	7.5202604757115745
249	0.43368304282039516	0.0004158	0.0017416989671501814	0.084	21.659716239649796	7.790369752989736
252	0.4389081397218457	0.0004158	0.0017416989671501814	0.084	22.26991428953486	7.351147326498339
255	0.44413323662329623	0.0004158	0.0017416989671501814	0.084	22.2990290880728	7.513283826377207
258	0.44935833352474674	0.0004158	0.0017416989671501814	0.084	22.234483224982103	7.819409661821297
261	0.45458343042619737	0.0004158	0.0017416989671501814	0.084	22.349443151268726	8.270394773625933
264	0.4598085273276479	0.0004158	0.0017416989671501814	0.084	22.432106482346537	8.420797414447264
267	0.46503362422909844	0.0004158	0.0017416989671501814	0.084	22.87436548771069	7.735313632675882
270	0.47025872113054895	0.0004158	0.0017416989671501814	0.084	22.870029210569232	7.941195692313373
273	0.47548381803199957	0.0004158	0.0017416989671501814	0.084	23.576719110365303	8.090307648028109
276	0.4807089149334501	0.0004158	0.0017416989671501814	0.084	23.819160594075864	8.385313361793491
279	0.4859340118349006	0.0004158	0.0017416989671501814	0.084	23.49080473288814	7.906542390468774
282	0.49115910873635116	0.0004158	0.0017416989671501814	0.084	23.003655299096987	7.229813688732752
285	0.4963842056378017	0.0004158	0.0017416989671501814	0.084	22.955619658292047	7.305862442728238
288	0.5016093025392523	0.0004158	0.0017416989671501814	0.084	23.416258150791744	6.900148214810666
291	0.5068343994407027	0.0004158	0.0017416989671501814	0.084	23.539398395350972	7.2323387702274715
294	0.5120594963421533	0.0004158	0.0017416989671501814	0.084	23.919264029545772	7.59692328502855
297	0.5172845932436039	0.0004158	0.0017416989671501814	0.084	23.524930158156433	7.206999820423967
300	0.5225096901450544	0.0004158	0.0017416989671501814	0.084	23.864165609697288	7.706293232320981
303	0.527734787046505	0.0004158	0.0017416989671501814	0.084	23.617020593224076	8.043535638094935
306	0.5329598839479555	0.0004158	0.0017416989671501814	0.084	23.73335138840497	7.756648887614052
309	0.538184980849406	0.0004158	0.0017416989671501814	0.084	24.2100412853348	7.4038805847410245
312	0.5434100777508566	0.0004158	0.0017416989671501814	0.084	24.208790916442048	7.418443737823594
315	0.5486351746523072	0.0004158	0.0017416989671501814	0.084	24.5607084428006	7.0681937316168115
318	0.5538602715537577	0.0004158	0.0017416989671501814	0.084	24.81352001831059	7.47780270885198
321	0.5590853684552082	0.0004158	0.0017416989671501814	0.084	25.380879626878208	8.035425214228274
324	0.5643104653566587	0.0004158	0.0017416989671501814	0.084	25.313531739568027	7.847122670502692
327	0.5695355622581093	0.0004158	0.0017416989671501814	0.084	25.27689654020634	7.769704438042048
330	0.5747606591595599	0.0004158	0.0017416989671501814	0.084	25.613470111960147	7.7870776110639826
333	0.5799857560610104	0.0004158	0.0017416989671501814	0.084	25.473024063911783	7.8451740842800435
336	0.5852108529624609	0.0004158	0.0017416989671501814	0.084	26.059444969342994	8.343482738047312
339	0.5904359498639116	0.0004158	0.0017416989671501814	0.084	26.529167462925216	8.23375816905681
342	0.595661046765362	0.0004158	0.0017416989671501814	0.084	26.384230752865065	8.713664911214334
345	0.6008861436668126	0.0004158	0.0017416989671501814	0.084	26.416839346510507	8.304514308266832
348	0.6061112405682632	0.0004158	0.0017416989671501814	0.084	26.65088018455269	8.178396582606815
351	0.6113363374697137	0.0004158	0.0017416989671501814	0.084	26.705469048984458	7.979108269109538
354	0.6165614343711643	0.0004158	0.0017416989671501814	0.084	26.77331853231382	8.161887826353954
357	0.6217865312726147	0.0004158	0.0017416989671501814	0.084	26.606830383047928	7.970268675798274
360	0.6270116281740653	0.0004158	0.0017416989671501814	0.084	26.326627146448768	8.324346329426454
363	0.6322367250755158	0.0004158	0.0017416989671501814	0.084	26.10109268377067	8.33020152140391
366	0.6374618219769664	0.0004158	0.0017416989671501814	0.084	26.3472522589464	8.31692795355605
369	0.6426869188784169	0.0004158	0.0017416989671501814	0.084	26.486988895859255	8.239203561900881
372	0.6479120157798675	0.0004158	0.0017416989671501814	0.084	26.173673259279976	8.10046221660404
375	0.653137112681318	0.0004158	0.0017416989671501814	0.084	25.962306167991763	7.859802271976072
378	0.6583622095827685	0.0004158	0.0017416989671501814	0.084	25.909993762053432	7.862389354534436
381	0.6635873064842192	0.0004158	0.0017416989671501814	0.084	26.374110056734917	8.236934232038726
384	0.6688124033856696	0.0004158	0.0017416989671501814	0.084	26.546089024106458	8.087137302992332
387	0.6740375002871202	0.0004158	0.0017416989671501814	0.084	26.41007268505931	8.683967634152252
390	0.6792625971885707	0.0004158	0.0017416989671501814	0.084	26.777985038203774	9.010773653180534
393	0.6844876940900212	0.0004158	0.0017416989671501814	0.084	26.99687635271395	8.352702446373765
396	0.6897127909914719	0.0004158	0.0017416989671501814	0.084	27.100217258013032	8.573982265529182
399	0.6949378878929224	0.0004158	0.0017416989671501814	0.084	27.139416748615872	8.471296565964797
402	0.7001629847943729	0.0004158	0.0017416989671501814	0.084	27.886959286055706	8.834826043589809
405	0.7053880816958235	0.0004158	0.0017416989671501814	0.084	28.447287144966218	8.725108749484262
408	0.7106131785972739	0.0004158	0.0017416989671501814	0.084	28.345596483362478	8.666182818780143
411	0.7158382754987246	0.0004158	0.0017416989671501814	0.084	28.53052763408657	8.662431871368506
414	0.7210633724001752	0.0004158	0.0017416989671501814	0.084	28.829101286180055	8.79143745595508
417	0.7262884693016256	0.0004158	0.0017416989671501814	0.084	28.99459628080504	8.841822536986236
420	0.7315135662030762	0.0004158	0.0017416989671501814	0.084	28.95401680897934	8.65631920636371
423	0.7367386631045266	0.0004158	0.0017416989671501814	0.084	29.37123876786385	8.556070405451528
426	0.7419637600059773	0.0004158	0.0017416989671501814	0.084	29.437332109429533	8.709441341164137
429	0.7471888569074279	0.0004158	0.0017416989671501814	0.084	29.40722277132301	8.79330618380574
432	0.7524139538088783	0.0004158	0.0017416989671501814	0.084	29.772274768698004	8.33519139592602
435	0.7576390507103289	0.0004158	0.0017416989671501814	0.084	30.17798662150896	8.442564303126868
438	0.7628641476117796	0.0004158	0.0017416989671501814	0.084	30.062787405554495	8.208044229969662
441	0.76808924451323	0.0004158	0.0017416989671501814	0.084	30.049775658822632	8.516023885013153
444	0.7733143414146806	0.0004158	0.0017416989671501814	0.084	29.550729944723166	9.104265777835915
447	0.778539438316131	0.0004158	0.0017416989671501814	0.084	29.94633100792091	8.404836463317483
450	0.7837645352175816	0.0004158	0.0017416989671501814	0.084	29.57003526044749	8.880856896375457
453	0.7889896321190323	0.0004158	0.0017416989671501814	0.084	29.343422778417477	8.899308172417696
456	0.7942147290204827	0.0004158	0.0017416989671501814	0.084	29.65568823065918	8.29769870256571
459	0.7994398259219333	0.0004158	0.0017416989671501814	0.084	29.672433056140445	9.229194912989177
462	0.8046649228233838	0.0004158	0.0017416989671501814	0.084	30.05278013617524	8.96141630537798
465	0.8098900197248343	0.0004158	0.0017416989671501814	0.084	29.625257611980665	8.543540882104073
468	0.8151151166262849	0.0004158	0.0017416989671501814	0.084	29.42046369417976	8.503037140515932
471	0.8203402135277353	0.0004158	0.0017416989671501814	0.084	29.136178785948818	8.540408833617331
474	0.825565310429186	0.0004158	0.0017416989671501814	0.084	28.993316795666797	8.359058531010026
477	0.8307904073306366	0.0004158	0.0017416989671501814	0.084	29.06914110664709	8.768592746611082
0	0.0	0.000693	0.002902831611916969	0.084	-15.60968781484659	7.393412394900688
3	0.008708494835750908	0.000693	0.002902831611916969	0.084	-14.948474097345684	7.532367239444049
6	0.017416989671501817	0.000693	0.002902831611916969	0.084	-14.036352677438295	7.500387349259655
9	0.02612548450725272	0.000693	0.002902831611916969	0.084	-13.051894314869896	7.6368782440823395
12	0.03483397934300363	0.000693	0.002902831611916969	0.084	-11.757417728500055	7.493741777070951
15	0.04354247417875453	0.000693	0.002902831611916969	0.084	-10.678034192471445	7.304976174717051
18	0.05225096901450544	0.000693	0.002902831611916969	0.084	-9.816671570915807	7.527123073214359
21	0.06095946385025635	0.000693	0.002902831611916969	0.084	-8.851320875633387	7.724737559654776
24	0.06966795868600727	0.000693	0.002902831611916969	0.084	-7.622811475907184	7.39856803320022
27	0.07837645352175816	0.000693	0.002902831611916969	0.084	-6.829490101093078	7.479260358934023
30	0.08708494835750906	0.000693	0.002902831611916969	0.084	-5.4670763693788516	7.118024679339082
33	0.09579344319325997	0.000693	0.002902831611916969	0.084	-4.629625240512069	7.069787964676554
36	0.10450193802901088	0.000693	0.002902831611916969	0.084	-3.701987716774351	7.452461322019375
39	0.11321043286476179	0.000693	0.002902831611916969	0.084	-3.003377515715939	6.76182643778437
42	0.1219189277005127	0.000693	0.002902831611916969	0.084	-1.8230009351337397	6.994299593151298
45	0.1306274225362636	0.000693	0.002902831611916969	0.084	-1.1829361404875476	7.108184150074395
48	0.13933591737201453	0.000693	0.002902831611916969	0.084	-0.06849498895551177	7.273442118309095
51	0.1480444122077654	0.000693	0.002902831611916969	0.084	0.6199425845008941	6.77748530203672
54	0.15675290704351633	0.000693	0.002902831611916969	0.084	1.3290498171840548	6.587384126394766
57	0.16546140187926722	0.000693	0.002902831611916969	0.084	2.079000069920533	6.674569037656183
60	0.17416989671501812	0.000693	0.002902831611916969	0.084	3.232254868405411	6.46763816314207
63	0.18287839155076904	0.000693	0.002902831611916969	0.084	4.055607267372763	6.2916397617395665
66	0.19158688638651994	0.000693	0.002902831611916969	0.084	5.09824971952585	6.597670377305662
69	0.20029538122227086	0.000693	0.002902831611916969	0.084	5.881719183520873	6.2367364656905595
72	0.20900387605802176	0.000693	0.002902831611916969	0.084	6.426443967687723	6.051772567232193
75	0.21771237089377268	0.000693	0.002902831611916969	0.084	7.179826111223187	6.080849283278218
78	0.22642086572952358	0.000693	0.002902831611916969	0.084	8.010610228727547	6.226468613847526
81	0.23512936056527448	0.000693	0.002902831611916969	0.084	9.090619152362251	6.1330353044046095
84	0.2438378554010254	0.000693	0.002902831611916969	0.084	9.432112025650284	6.276166458418833
87	0.2525463502367763	0.000693	0.002902831611916969	0.084	10.110647817110044	5.848409839272683
90	0.2612548450725272	0.000693	0.002902831611916969	0.084	11.17243811461613	5.9246050746487775
93	0.2699633399082781	0.000693	0.002902831611916969	0.084	11.51058020900317	5.624994543299623
96	0.27867183474402907	0.000693	0.002902831611916969	0.084	12.21278844447883	5.983401146581435
99	0.28738032957977994	0.000693	0.002902831611916969	0.084	12.624061247279855	5.94572608551492
102	0.2960888244155308	0.000693	0.002902831611916969	0.084	13.057950719549252	5.98933668877135
105	0.30479731925128173	0.000693	0.002902831611916969	0.084	13.580196486190045	5.883950961175005
108	0.31350581408703265	0.000693	0.002902831611916969	0.084	14.193683586929119	5.5271833725739645
111	0.3222143089227836	0.000693	0.002902831611916969	0.084	15.030754525067891	5.456219124201719
114	0.33092280375853445	0.000693	0.002902831611916969	0.084	15.395343460212738	5.747273447444312
117	0.33963129859428537	0.000693	0.002902831611916969	0.084	16.225000162690897	5.528522662847447
120	0.34833979343003624	0.000693	0.002902831611916969	0.084	16.62269894796776	5.659437418113959
123	0.35704828826578716	0.000693	0.002902831611916969	0.084	17.203469370548376	5.611045626752769
126	0.3657567831015381	0.000693	0.002902831611916969	0.084	17.951937782584775	5.558368993027832
129	0.374465277937289	0.000693	0.002902831611916969	0.084	18.57785513652233	5.721304627144474
132	0.3831737727730399	0.000693	0.002902831611916969	0.084	18.998068629880837	5.436750449495041
135	0.3918822676087908	0.000693	0.002902831611916969	0.084	19.803908758569182	5.342384100635781
138	0.4005907624445417	0.000693	0.002902831611916969	0.084	20.22660467132564	5.858882850588863
141	0.4092992572802926	0.000693	0.002902831611916969	0.084	20.76669538283095	5.859430564445878
144	0.4180077521160435	0.000693	0.002902831611916969	0.084	21.27291974479407	6.197340457709962
147	0.42671624695179444	0.000693	0.002902831611916969	0.084	21.645614215278133	6.537380790595205
150	0.43542474178754537	0.000693	0.002902831611916969	0.084	22.656524090318467	6.4740662527536434
153	0.44413323662329623	0.000693	0.002902831611916969	0.084	23.00886816924801	6.225344504328038
156	0.45284173145904716	0.000693	0.002902831611916969	0.084	23.636989819334175	6.623081386723289
159	0.4615502262947981	0.000693	0.002902831611916969	0.084	24.059501792431135	6.630114729256796
162	0.47025872113054895	0.000693	0.002902831611916969	0.084	24.894558329177364	6.3909648587355115
165	0.4789672159662999	0.000693	0.002902831611916969	0.084	25.618480299617254	6.075357980689534
168	0.4876757108020508	0.000693	0.002902831611916969	0.084	25.428551835658194	5.850125079446601
171	0.4963842056378017	0.000693	0.002902831611916969	0.084	25.958661817995225	6.203758627433835
174	0.5050927004735526	0.000693	0.002902831611916969	0.084	26.267436969094728	5.914199590119895
177	0.5138011953093035	0.000693	0.002902831611916969	0.084	25.835527162470985	5.540687082925397
180	0.5225096901450544	0.000693	0.002902831611916969	0.084	25.780244737208637	5.054215956101885
183	0.5312181849808053	0.000693	0.002902831611916969	0.084	25.68103827634752	4.98497959149367
186	0.5399266798165562	0.000693	0.002902831611916969	0.084	25.674822312219803	5.380642273386191
189	0.5486351746523072	0.000693	0.002902831611916969	0.084	25.583311842969962	5.640507803387822
192	0.5573436694880581	0.000693	0.002902831611916969	0.084	25.76249881881162	6.004939181479656
195	0.5660521643238089	0.000693	0.002902831611916969	0.084	26.162559922287517	5.758850961200383
198	0.5747606591595599	0.000693	0.002902831611916969	0.084	26.349086411169186	5.670344945856247
201	0.5834691539953107	0.000693	0.002902831611916969	0.084	26.331079617224756	5.956596143834855
204	0.5921776488310616	0.000693	0.002902831611916969	0.084	26.47437032274279	6.140089103745028
207	0.6008861436668126	0.000693	0.002902831611916969	0.084	26.326833768547395	5.830906556908042
210	0.6095946385025635	0.000693	0.002902831611916969	0.084	26.864935570794014	5.872415185047075
213	0.6183031333383143	0.000693	0.002902831611916969	0.084	27.094187792326476	5.951670301868289
216	0.6270116281740653	0.000693	0.002902831611916969	0.084	27.559303936951217	5.909390127986794
219	0.6357201230098162	0.000693	0.002902831611916969	0.084	28.051333627306366	6.3117104461664555
222	0.6444286178455672	0.000693	0.002902831611916969	0.084	28.540093411179477	6.50263500806981
225	0.653137112681318	0.000693	0.002902831611916969	0.084	29.17437048724812	6.633328949282239
228	0.6618456075170689	0.000693	0.002902831611916969	0.084	29.487175108335116	6.517001680242392
231	0.6705541023528198	0.000693	0.002902831611916969	0.084	30.073503283468863	6.382646824786719
234	0.6792625971885707	0.000693	0.002902831611916969	0.084	29.797846257481577	6.953638119673813
237	0.6879710920243216	0.000693	0.002902831611916969	0.084	29.541597291039334	6.958271376318008
240	0.6966795868600725	0.000693	0.002902831611916969	0.084	29.84293341233517	7.044782837537316
243	0.7053880816958235	0.000693	0.002902831611916969	0.084	29.87143835114563	6.844876857954103
246	0.7140965765315743	0.000693	0.002902831611916969	0.084	30.45960531577778	6.979452100698011
249	0.7228050713673253	0.000693	0.002902831611916969	0.084	30.341328651904213	6.517315169456531
252	0.7315135662030762	0.000693	0.002902831611916969	0.084	31.154015405514148	6.552037703814123
255	0.740222061038827	0.000693	0.002902831611916969	0.084	30.989824661205212	7.194170167775838
258	0.748930555874578	0.000693	0.002902831611916969	0.084	30.76439298182922	6.958849481561402
261	0.7576390507103289	0.000693	0.002902831611916969	0.084	29.89904063224069	7.264501989693324
264	0.7663475455460798	0.000693	0.002902831611916969	0.084	29.54818552343496	6.7803833939660825
267	0.7750560403818307	0.000693	0.002902831611916969	0.084	29.370935502281412	6.271405301302435
270	0.7837645352175816	0.000693	0.002902831611916969	0.084	29.22155068848703	6.271802234500335
273	0.7924730300533325	0.000693	0.002902831611916969	0.084	29.56620057035954	6.557782416948879
276	0.8011815248890835	0.000693	0.002902831611916969	0.084	29.736366675886263	6.498835966705644
279	0.8098900197248343	0.000693	0.002902831611916969	0.084	29.60448957900828	6.362045849477028
282	0.8185985145605852	0.000693	0.002902831611916969	0.084	29.17968998210386	6.271138977383461
285	0.8273070093963362	0.000693	0.002902831611916969	0.084	29.420873285032872	6.392549581603147
288	0.836015504232087	0.000693	0.002902831611916969	0.084	29.488188232506808	6.418596220745675
291	0.8447239990678379	0.000693	0.002902831611916969	0.084	29.587263020536458	6.137649887116839
294	0.8534324939035889	0.000693	0.002902831611916969	0.084	29.828945984004708	6.213920027247407
297	0.8621409887393398	0.000693	0.002902831611916969	0.084	30.41208439576404	5.909218388889243
300	0.8708494835750907	0.000693	0.002902831611916969	0.084	30.719676189151127	6.431862219116583
303	0.8795579784108416	0.000693	0.002902831611916969	0.084	30.74659979356699	6.882788179734607
306	0.8882664732465925	0.000693	0.002902831611916969	0.084	30.419786946074705	7.146100389349516
309	0.8969749680823434	0.000693	0.002902831611916969	0.084	30.337807362139532	7.136538190563915
312	0.9056834629180943	0.000693	0.002902831611916969	0.084	30.124577615284316	7.572456105090572
315	0.9143919577538452	0.000693	0.002902831611916969	0.084	30.14777695013563	7.330742445731599
318	0.9231004525895962	0.000693	0.002902831611916969	0.084	30.160573752649103	6.946398060173027
321	0.931808947425347	0.000693	0.002902831611916969	0.084	30.97658032535508	7.237317164650265
324	0.9405174422610979	0.000693	0.002902831611916969	0.084	31.028791023460112	7.105307647676684
327	0.9492259370968489	0.000693	0.002902831611916969	0.084	31.93229877779875	7.24421841125885
330	0.9579344319325998	0.000693	0.002902831611916969	0.084	32.11661312351358	7.209851663642558
333	0.9666429267683506	0.000693	0.002902831611916969	0.084	32.05664081287445	7.103243280974244
336	0.9753514216041016	0.000693	0.002902831611916969	0.084	31.437267722708746	7.855987780965728
339	0.9840599164398525	0.000693	0.002902831611916969	0.084	31.54038976760084	7.783265424414588
342	0.9927684112756034	0.000693	0.002902831611916969	0.084	30.831899811338804	7.573570221598366
345	1.0014769061113544	0.000693	0.002902831611916969	0.084	30.825628540640484	7.2408183242512845
348	1.0101854009471052	0.000693	0.002902831611916969	0.084	30.729692410112616	7.741857114986068
351	1.0188938957828562	0.000693	0.002902831611916969	0.084	31.152952311195346	7.637960358698952
354	1.027602390618607	0.000693	0.002902831611916969	0.084	31.36847049856104	7.76395025303614
357	1.036310885454358	0.000693	0.002902831611916969	0.084	31.341622321581408	7.667048286831157
360	1.0450193802901089	0.000693	0.002902831611916969	0.084	31.59259113881111	7.535826860886983
363	1.0537278751258596	0.000693	0.002902831611916969	0.084	32.40028292209965	7.301858853948266
366	1.0624363699616106	0.000693	0.002902831611916969	0.084	32.66222004577916	7.598785251942378
369	1.0711448647973616	0.000693	0.002902831611916969	0.084	32.607283594028466	7.589067233352201
372	1.0798533596331124	0.000693	0.002902831611916969	0.084	33.06687623000487	7.288643352291487
375	1.0885618544688633	0.000693	0.002902831611916969	0.084	33.13552704380083	7.546373241545933
378	1.0972703493046143	0.000693	0.002902831611916969	0.084	33.282599238908944	7.4424205920383075
381	1.105978844140365	0.000693	0.002902831611916969	0.084	33.43919499294913	8.083397948138463
384	1.1146873389761163	0.000693	0.002902831611916969	0.084	32.98975465391137	8.114966190854753
387	1.123395833811867	0.000693	0.002902831611916969	0.084	32.25880484860687	8.058777911749194
390	1.1321043286476178	0.000693	0.002902831611916969	0.084	31.872262874909318	8.249713030057412
393	1.1408128234833688	0.000693	0.002902831611916969	0.084	32.0301375107343	7.6630319949448555
396	1.1495213183191197	0.000693	0.002902831611916969	0.084	32.0347117636822	7.561951513293498
399	1.1582298131548705	0.000693	0.002902831611916969	0.084	32.43009758008125	7.810545193050867
402	1.1669383079906215	0.000693	0.002902831611916969	0.084	32.05492541642639	8.115625085226164
405	1.1756468028263725	0.000693	0.002902831611916969	0.084	31.68182631472095	7.99358783653369
408	1.1843552976621232	0.000693	0.002902831611916969	0.084	31.766432856405526	7.495462229689226
411	1.1930637924978742	0.000693	0.002902831611916969	0.084	32.19136116758779	7.538894525245507
414	1.2017722873336252	0.000693	0.002902831611916969	0.084	31.69460915637189	7.311115430012238
417	1.210480782169376	0.000693	0.002902831611916969	0.084	31.06904090938736	7.41482944621188
420	1.219189277005127	0.000693	0.002902831611916969	0.084	30.587089835200736	7.538771743655499
423	1.227897771840878	0.000693	0.002902831611916969	0.084	30.145010557446838	7.557338241788271
426	1.2366062666766287	0.000693	0.002902831611916969	0.084	30.687292591457446	7.552310124827713
429	1.2453147615123796	0.000693	0.002902831611916969	0.084	31.05991750056584	7.518651472054324
432	1.2540232563481306	0.000693	0.002902831611916969	0.084	30.99651132444319	7.259443344381551
435	1.2627317511838816	0.000693	0.002902831611916969	0.084	31.517156721697756	7.538006055498664
438	1.2714402460196323	0.000693	0.002902831611916969	0.084	31.3262694438357	7.690038238709223
441	1.2801487408553833	0.000693	0.002902831611916969	0.084	31.634673739111683	7.609528985442458
444	1.2888572356911343	0.000693	0.002902831611916969	0.084	32.094400924761366	7.765799968919557
447	1.297565730526885	0.000693	0.002902831611916969	0.084	32.79780223811226	7.636410178181861
450	1.306274225362636	0.000693	0.002902831611916969	0.084	32.66150200216878	7.96425393270111
453	1.3149827201983868	0.000693	0.002902831611916969	0.084	32.62890519252012	7.900966697005022
456	1.3236912150341378	0.000693	0.002902831611916969	0.084	32.17816386961418	7.798524899019239
459	1.3323997098698888	0.000693	0.002902831611916969	0.084	31.854941538113735	7.503322216108533
462	1.3411082047056395	0.000693	0.002902831611916969	0.084	32.02684009302515	7.579097270995168
465	1.3498166995413905	0.000693	0.002902831611916969	0.084	32.23167860651115	7.380175468932071
468	1.3585251943771415	0.000693	0.002902831611916969	0.084	32.35860967757412	7.86874895808287
471	1.3672336892128922	0.000693	0.002902831611916969	0.084	32.199136934846834	7.4071306853415795
474	1.3759421840486432	0.000693	0.002902831611916969	0.084	32.49886182955148	7.318162030921615
477	1.3846506788843942	0.000693	0.002902831611916969	0.084	32.98434121854554	6.992106380600705
0	0.0	0.0009702	0.0040639642566837565	0.084	-13.677687302126454	4.749388259640394
3	0.012191892770051269	0.0009702	0.0040639642566837565	0.084	-13.022235163070091	4.562603474310524
6	0.024383785540102537	0.0009702	0.0040639642566837565	0.084	-11.271916156936486	4.626412524653984
9	0.036575678310153806	0.0009702	0.0040639642566837565	0.084	-10.167325410779627	4.675979135494632
12	0.048767571080205074	0.0009702	0.0040639642566837565	0.084	-8.689991237827636	4.596917993698107
15	0.06095946385025635	0.0009702	0.0040639642566837565	0.084	-7.228904966285184	4.519879860280136
18	0.07315135662030761	0.0009702	0.0040639642566837565	0.084	-5.989925996948677	4.768759689994842
21	0.08534324939035888	0.0009702	0.0040639642566837565	0.084	-5.039724250972984	4.645563964457043
24	0.09753514216041015	0.0009702	0.0040639642566837565	0.084	-3.698200864953835	4.484220213715124
27	0.10972703493046143	0.0009702	0.0040639642566837565	0.084	-2.3221084624472215	4.554290838072276
30	0.1219189277005127	0.0009702	0.0040639642566837565	0.084	-1.1193823631631352	4.41742791596634
33	0.13411082047056397	0.0009702	0.0040639642566837565	0.084	0.16608053909787443	4.276871375936274
36	0.14630271324061522	0.0009702	0.0040639642566837565	0.084	1.4995216919828023	4.580518228526331
39	0.1584946060106665	0.0009702	0.0040639642566837565	0.084	2.6585502739175557	4.4255687916795585
42	0.17068649878071776	0.0009702	0.0040639642566837565	0.084	3.969063097006322	4.672700640110516
45	0.18287839155076904	0.0009702	0.0040639642566837565	0.084	4.923572333726789	4.712858614501343
48	0.1950702843208203	0.0009702	0.0040639642566837565	0.084	6.018260623435699	4.8352142087142544
51	0.2072621770908716	0.0009702	0.0040639642566837565	0.084	7.088768134885192	4.540525378699072
54	0.21945406986092286	0.0009702	0.0040639642566837565	0.084	8.179231710760282	4.325535508681685
57	0.23164596263097412	0.0009702	0.0040639642566837565	0.084	9.003846458252022	4.051532436089891
60	0.2438378554010254	0.0009702	0.0040639642566837565	0.084	10.356649051165107	4.545284592166634
63	0.25602974817107665	0.0009702	0.0040639642566837565	0.084	11.288837556726987	4.442378315853963
66	0.26822164094112794	0.0009702	0.0040639642566837565	0.084	12.033330659977063	4.390233969508168
69	0.2804135337111792	0.0009702	0.0040639642566837565	0.084	13.161078615906886	4.490814163266909
72	0.29260542648123045	0.0009702	0.0040639642566837565	0.084	13.961996776321138	4.44200126426523
75	0.30479731925128173	0.0009702	0.0040639642566837565	0.084	14.715883284227369	4.315839578702572
78	0.316989212021333	0.0009702	0.0040639642566837565	0.084	15.679861758606044	4.501579024959589
81	0.32918110479138424	0.0009702	0.0040639642566837565	0.084	16.293698628136774	4.344883227500058
84	0.3413729975614355	0.0009702	0.0040639642566837565	0.084	17.014823041939493	4.551921764341531
87	0.35356489033148686	0.0009702	0.0040639642566837565	0.084	17.552031085695976	4.579902099988622
90	0.3657567831015381	0.0009702	0.0040639642566837565	0.084	18.24650168588432	4.6138350865676925
93	0.37794867587158937	0.0009702	0.0040639642566837565	0.084	18.89098962380066	4.602455390908655
96	0.3901405686416406	0.0009702	0.0040639642566837565	0.084	19.626294709070184	4.681270314149702
99	0.4023324614116919	0.0009702	0.0040639642566837565	0.084	19.66187213385214	4.696440175362761
102	0.4145243541817432	0.0009702	0.0040639642566837565	0.084	20.43118898989656	4.754002816108328
105	0.42671624695179444	0.0009702	0.0040639642566837565	0.084	21.260761686962628	4.694851592928825
108	0.4389081397218457	0.0009702	0.0040639642566837565	0.084	22.29067747995457	4.634207891479366
111	0.45110003249189695	0.0009702	0.0040639642566837565	0.084	22.083176728156598	5.008203383473951
114	0.46329192526194823	0.0009702	0.0040639642566837565	0.084	23.03191182155202	5.286742685496095
117	0.47548381803199957	0.0009702	0.0040639642566837565	0.084	23.161656250935014	5.30515342649972
120	0.4876757108020508	0.0009702	0.0040639642566837565	0.084	23.54917110621418	5.317931905291202
123	0.4998676035721021	0.0009702	0.0040639642566837565	0.084	24.278918501533308	5.248471596165012
126	0.5120594963421533	0.0009702	0.0040639642566837565	0.084	24.76293995503846	5.420617607574724
129	0.5242513891122046	0.0009702	0.0040639642566837565	0.084	25.12837393868921	5.641175649807056
132	0.5364432818822559	0.0009702	0.0040639642566837565	0.084	25.535088826710837	5.561315955604208
135	0.5486351746523072	0.0009702	0.0040639642566837565	0.084	26.236823244488686	5.5728069741685875
138	0.5608270674223584	0.0009702	0.0040639642566837565	0.084	26.353171876567302	4.847817609220092
141	0.5730189601924096	0.0009702	0.0040639642566837565	0.084	26.64368486075323	4.7406229878310455
144	0.5852108529624609	0.0009702	0.0040639642566837565	0.084	27.095736832184894	4.703943129575012
147	0.5974027457325123	0.0009702	0.0040639642566837565	0.084	27.155804412790864	4.753848524688955
150	0.6095946385025635	0.0009702	0.0040639642566837565	0.084	27.25931109535145	5.3133882598418385
153	0.6217865312726147	0.0009702	0.0040639642566837565	0.084	27.529852531929528	4.670905648622109
156	0.633978424042666	0.0009702	0.0040639642566837565	0.084	27.698351742370374	5.187290019779465
159	0.6461703168127173	0.0009702	0.0040639642566837565	0.084	28.03013025503812	4.99933777820807
162	0.6583622095827685	0.0009702	0.0040639642566837565	0.084	28.14241890485205	5.6556728275702675
165	0.6705541023528198	0.0009702	0.0040639642566837565	0.084	28.476305331814558	5.46792627834221
168	0.682745995122871	0.0009702	0.0040639642566837565	0.084	28.21060055265343	5.451296411987821
171	0.6949378878929224	0.0009702	0.0040639642566837565	0.084	28.30210071688418	5.830216715722744
174	0.7071297806629737	0.0009702	0.0040639642566837565	0.084	28.595184748936056	5.679822051006394
177	0.719321673433025	0.0009702	0.0040639642566837565	0.084	28.45290108446375	6.410704545764218
180	0.7315135662030762	0.0009702	0.0040639642566837565	0.084	28.152894506573656	6.2936806967993935
183	0.7437054589731275	0.0009702	0.0040639642566837565	0.084	28.02488842330093	6.30018549368127
186	0.7558973517431787	0.0009702	0.0040639642566837565	0.084	27.945068122541457	5.9640694486830315
189	0.76808924451323	0.0009702	0.0040639642566837565	0.084	28.109594656089868	5.870775259414833
192	0.7802811372832812	0.0009702	0.0040639642566837565	0.084	28.234224413609432	5.501556334218137
195	0.7924730300533325	0.0009702	0.0040639642566837565	0.084	28.51297575392742	5.332351213562247
198	0.8046649228233838	0.0009702	0.0040639642566837565	0.084	29.078850037580626	5.77848383191742
201	0.8168568155934351	0.0009702	0.0040639642566837565	0.084	29.07750510085221	5.564180554999205
204	0.8290487083634864	0.0009702	0.0040639642566837565	0.084	28.347087882704713	5.7265585999044335
207	0.8412406011335376	0.0009702	0.0040639642566837565	0.084	27.690072566836577	5.074059561880357
210	0.8534324939035889	0.0009702	0.0040639642566837565	0.084	27.375302738198496	5.601848704284368
213	0.8656243866736402	0.0009702	0.0040639642566837565	0.084	27.722061274836086	5.621446492758477
216	0.8778162794436914	0.0009702	0.0040639642566837565	0.084	28.23451794760243	5.7500946149387175
219	0.8900081722137426	0.0009702	0.0040639642566837565	0.084	28.542412976918556	5.285127671333014
222	0.9022000649837939	0.0009702	0.0040639642566837565	0.084	28.46087842926674	5.725024508456463
225	0.9143919577538452	0.0009702	0.0040639642566837565	0.084	28.522866540149025	5.710846822720058
228	0.9265838505238965	0.0009702	0.0040639642566837565	0.084	28.955753455675346	5.454944390168121
231	0.9387757432939479	0.0009702	0.0040639642566837565	0.084	28.940734431072702	5.902448500834539
234	0.9509676360639991	0.0009702	0.0040639642566837565	0.084	29.21560111401943	5.437239101740492
237	0.9631595288340503	0.0009702	0.0040639642566837565	0.084	29.646885988527497	6.063025797244674
240	0.9753514216041016	0.0009702	0.0040639642566837565	0.084	30.239268821711022	6.07658098687192
243	0.9875433143741529	0.0009702	0.0040639642566837565	0.084	30.606170635163238	5.998133746284125
246	0.9997352071442042	0.0009702	0.0040639642566837565	0.084	30.590713220619172	5.8369206366207775
249	1.0119270999142553	0.0009702	0.0040639642566837565	0.084	30.383439063069495	5.849821087614375
252	1.0241189926843066	0.0009702	0.0040639642566837565	0.084	30.534048589893615	6.213767431987382
255	1.036310885454358	0.0009702	0.0040639642566837565	0.084	30.332926729647358	6.0523519076009515
258	1.0485027782244092	0.0009702	0.0040639642566837565	0.084	30.90846276417897	6.394780825493055
261	1.0606946709944605	0.0009702	0.0040639642566837565	0.084	30.775715457022965	6.438535044181801
264	1.0728865637645117	0.0009702	0.0040639642566837565	0.084	30.504672610445784	6.3128963023663385
267	1.085078456534563	0.0009702	0.0040639642566837565	0.084	29.307987105154655	5.899670852393704
270	1.0972703493046143	0.0009702	0.0040639642566837565	0.084	28.822121556425852	5.780975049143738
273	1.1094622420746656	0.0009702	0.0040639642566837565	0.084	29.09680271102131	5.92424560773047
276	1.1216541348447169	0.0009702	0.0040639642566837565	0.084	29.18233381724326	5.897155989292265
279	1.1338460276147682	0.0009702	0.0040639642566837565	0.084	29.15398262385195	5.795276132335996
282	1.1460379203848192	0.0009702	0.0040639642566837565	0.084	28.902354775526465	5.725831327921491
285	1.1582298131548705	0.0009702	0.0040639642566837565	0.084	29.093510294499808	5.941411933159442
288	1.1704217059249218	0.0009702	0.0040639642566837565	0.084	29.65827843047683	5.780602335793421
291	1.182613598694973	0.0009702	0.0040639642566837565	0.084	29.805094306965135	6.067618383650008
294	1.1948054914650246	0.0009702	0.0040639642566837565	0.084	29.896369141541545	6.23579328415762
297	1.2069973842350759	0.0009702	0.0040639642566837565	0.084	30.206899632533272	6.4824264476855715
300	1.219189277005127	0.0009702	0.0040639642566837565	0.084	30.596646207631004	6.711192919388284
303	1.2313811697751782	0.0009702	0.0040639642566837565	0.084	30.993788129052565	6.354788531945217
306	1.2435730625452295	0.0009702	0.0040639642566837565	0.084	31.339498087391572	6.109835154365457
309	1.2557649553152808	0.0009702	0.0040639642566837565	0.084	31.301525284166104	6.299468532887364
312	1.267956848085332	0.0009702	0.0040639642566837565	0.084	31.15180592053769	6.909081288441829
315	1.2801487408553833	0.0009702	0.0040639642566837565	0.084	30.918870937815914	6.987719819947796
318	1.2923406336254346	0.0009702	0.0040639642566837565	0.084	30.880199794630133	7.203963327936186
321	1.304532526395486	0.0009702	0.0040639642566837565	0.084	31.17655019134703	7.011749089764475
324	1.316724419165537	0.0009702	0.0040639642566837565	0.084	31.00896907463407	6.845664758409005
327	1.3289163119355885	0.0009702	0.0040639642566837565	0.084	31.16102406497179	6.458167162979097
330	1.3411082047056395	0.0009702	0.0040639642566837565	0.084	31.09957848470903	6.157490451077647
333	1.353300097475691	0.0009702	0.0040639642566837565	0.084	31.3652449093427	5.7221269038379186
336	1.365491990245742	0.0009702	0.0040639642566837565	0.084	31.464703593807787	5.837199256943254
339	1.3776838830157934	0.0009702	0.0040639642566837565	0.084	31.105923389052602	6.43439570574375
342	1.3898757757858449	0.0009702	0.0040639642566837565	0.084	31.09613346757825	6.427075500953507
345	1.402067668555896	0.0009702	0.0040639642566837565	0.084	30.716227069748438	6.716867208965323
348	1.4142595613259474	0.0009702	0.0040639642566837565	0.084	30.959623875506036	6.866954456952097
351	1.4264514540959985	0.0009702	0.0040639642566837565	0.084	31.49631252368383	6.427785072605124
354	1.43864334686605	0.0009702	0.0040639642566837565	0.084	31.72931471557626	6.84525259702426
357	1.450835239636101	0.0009702	0.0040639642566837565	0.084	31.372940464259024	6.6391980441623515
360	1.4630271324061523	0.0009702	0.0040639642566837565	0.084	31.210259695943137	6.252067842948078
363	1.4752190251762036	0.0009702	0.0040639642566837565	0.084	31.295136945644938	6.6024066318541905
366	1.487410917946255	0.0009702	0.0040639642566837565	0.084	31.14160510975804	6.638318309847434
369	1.4996028107163064	0.0009702	0.0040639642566837565	0.084	31.317550018353085	6.67546281774478
372	1.5117947034863575	0.0009702	0.0040639642566837565	0.084	31.807689803274407	6.4505400772356145
375	1.5239865962564088	0.0009702	0.0040639642566837565	0.084	31.973575432869108	6.470836000502709
378	1.53617848902646	0.0009702	0.0040639642566837565	0.084	32.26133226501159	6.0180133362389014
381	1.5483703817965113	0.0009702	0.0040639642566837565	0.084	32.75913290596659	6.049836277004384
384	1.5605622745665624	0.0009702	0.0040639642566837565	0.084	31.804452545274803	6.541673841672695
387	1.5727541673366139	0.0009702	0.0040639642566837565	0.084	30.90148200728992	6.736814419501323
390	1.584946060106665	0.0009702	0.0040639642566837565	0.084	30.21269306986493	7.183544277952827
393	1.5971379528767164	0.0009702	0.0040639642566837565	0.084	30.125570656965238	7.2657828011976315
396	1.6093298456467675	0.0009702	0.0040639642566837565	0.084	30.593884761825024	6.792097309779893
399	1.6215217384168188	0.0009702	0.0040639642566837565	0.084	30.622518613659587	6.63415054752681
402	1.6337136311868703	0.0009702	0.0040639642566837565	0.084	30.15453857599324	6.576975526672669
405	1.6459055239569214	0.0009702	0.0040639642566837565	0.084	29.79114483801458	6.428606125668081
408	1.6580974167269729	0.0009702	0.0040639642566837565	0.084	29.225587863078957	6.554926552698696
411	1.670289309497024	0.0009702	0.0040639642566837565	0.084	29.519683152828577	6.548123599698656
414	1.6824812022670752	0.0009702	0.0040639642566837565	0.084	29.307299064620196	6.645295843577408
417	1.6946730950371265	0.0009702	0.0040639642566837565	0.084	29.663820773863744	6.6270871404812395
420	1.7068649878071778	0.0009702	0.0040639642566837565	0.084	29.968266055489966	6.406192035253423
423	1.7190568805772288	0.0009702	0.0040639642566837565	0.084	30.12320324538194	6.277115615952034
426	1.7312487733472803	0.0009702	0.0040639642566837565	0.084	29.96418619368325	6.469797886321308
429	1.7434406661173314	0.0009702	0.0040639642566837565	0.084	29.99919419787586	6.723464727468862
432	1.755632558887383	0.0009702	0.0040639642566837565	0.084	30.48538769007779	6.854275016982861
435	1.7678244516574342	0.0009702	0.0040639642566837565	0.084	30.826503641359654	6.662106885575566
438	1.7800163444274852	0.0009702	0.0040639642566837565	0.084	30.967237590897316	6.378630446541149
441	1.7922082371975367	0.0009702	0.0040639642566837565	0.084	31.422325341712778	6.604702630195881
444	1.8044001299675878	0.0009702	0.0040639642566837565	0.084	31.875710651393998	6.282320508047646
447	1.8165920227376393	0.0009702	0.0040639642566837565	0.084	32.42013029213023	6.567980674980379
450	1.8287839155076904	0.0009702	0.0040639642566837565	0.084	32.312076161842235	6.45676172321475
453	1.8409758082777419	0.0009702	0.0040639642566837565	0.084	32.12524655003832	6.742364342484798
456	1.853167701047793	0.0009702	0.0040639642566837565	0.084	32.356138187262786	6.735673335947934
459	1.8653595938178442	0.0009702	0.0040639642566837565	0.084	32.15654275699577	6.739380054614469
462	1.8775514865878957	0.0009702	0.0040639642566837565	0.084	32.03125391765704	7.159026442071865
465	1.8897433793579468	0.0009702	0.0040639642566837565	0.084	31.709306395198425	7.31706891716537
468	1.9019352721279983	0.0009702	0.0040639642566837565	0.084	31.1570114520704	7.1622657259755655
471	1.9141271648980493	0.0009702	0.0040639642566837565	0.084	30.471694328263222	7.5251558423443425
474	1.9263190576681006	0.0009702	0.0040639642566837565	0.084	31.12642110656812	7.335094539521815
477	1.938510950438152	0.0009702	0.0040639642566837565	0.084	31.378116042161857	7.4794319434012735
0	0.0	0.0012474	0.005225096901450545	0.084	-12.128709361238	3.847754867370128
3	0.015675290704351634	0.0012474	0.005225096901450545	0.084	-11.271468438002248	4.107632463052853
6	0.03135058140870327	0.0012474	0.005225096901450545	0.084	-9.197710192968842	3.939103487044024
9	0.0470258721130549	0.0012474	0.005225096901450545	0.084	-7.368919628440485	4.057802990972387
12	0.06270116281740654	0.0012474	0.005225096901450545	0.084	-5.680840800347001	4.258850891434458
15	0.07837645352175816	0.0012474	0.005225096901450545	0.084	-4.082246533529668	4.213706139867101
18	0.0940517442261098	0.0012474	0.005225096901450545	0.084	-2.233612025304025	4.1194238533971355
21	0.10972703493046145	0.0012474	0.005225096901450545	0.084	-0.5375997766451971	4.267565138334985
24	0.12540232563481307	0.0012474	0.005225096901450545	0.084	0.9446994182284064	3.9705785516908416
27	0.1410776163391647	0.0012474	0.005225096901450545	0.084	2.6664016948617877	3.9942087706057987
30	0.15675290704351633	0.0012474	0.005225096901450545	0.084	3.95806625522027	4.159620717167196
33	0.17242819774786797	0.0012474	0.005225096901450545	0.084	5.750502284234051	4.1624432505099
36	0.1881034884522196	0.0012474	0.005225096901450545	0.084	7.225581233840141	4.271493643574378
39	0.20377877915657122	0.0012474	0.005225096901450545	0.084	8.718044800860167	4.46658447332129
42	0.2194540698609229	0.0012474	0.005225096901450545	0.084	10.047776596662827	4.444508211060532
45	0.2351293605652745	0.0012474	0.005225096901450545	0.084	11.223180458065308	4.29309871090747
48	0.25080465126962614	0.0012474	0.005225096901450545	0.084	12.327788423478891	4.230744741269666
51	0.2664799419739778	0.0012474	0.005225096901450545	0.084	13.586426729100527	4.306775513500104
54	0.2821552326783294	0.0012474	0.005225096901450545	0.084	14.870755359405981	4.303177210843604
57	0.29783052338268107	0.0012474	0.005225096901450545	0.084	16.165815585786355	4.165560638115698
60	0.31350581408703265	0.0012474	0.005225096901450545	0.084	17.514157176482417	4.067695997264462
63	0.32918110479138435	0.0012474	0.005225096901450545	0.084	18.43218231507095	4.459936310551614
66	0.34485639549573593	0.0012474	0.005225096901450545	0.084	19.574312737017237	4.437980531782762
69	0.3605316862000876	0.0012474	0.005225096901450545	0.084	20.392904163442314	4.409067057650276
72	0.3762069769044392	0.0012474	0.005225096901450545	0.084	21.340100898673075	4.450358791234929
75	0.3918822676087909	0.0012474	0.005225096901450545	0.084	22.2749766110639	4.64070015971735
78	0.40755755831314244	0.0012474	0.005225096901450545	0.084	23.056117721029782	4.878512405441024
81	0.42323284901749414	0.0012474	0.005225096901450545	0.084	23.472102221796586	4.7355580494739815
84	0.4389081397218458	0.0012474	0.005225096901450545	0.084	23.735841209812815	4.0379163650546355
87	0.45458343042619737	0.0012474	0.005225096901450545	0.084	24.063715499111648	4.196468893928244
90	0.470258721130549	0.0012474	0.005225096901450545	0.084	24.44248577712804	4.1755468862142475
93	0.48593401183490065	0.0012474	0.005225096901450545	0.084	25.181098644697542	4.343105480858641
96	0.5016093025392523	0.0012474	0.005225096901450545	0.084	26.07347860614613	4.402905302569226
99	0.5172845932436039	0.0012474	0.005225096901450545	0.084	26.236941814513838	4.529571021720599
102	0.5329598839479556	0.0012474	0.005225096901450545	0.084	26.771107230732582	4.773211485279083
105	0.5486351746523073	0.0012474	0.005225096901450545	0.084	27.36257847982843	4.803629161438013
108	0.5643104653566589	0.0012474	0.005225096901450545	0.084	27.34789423568546	4.467101326320251
111	0.5799857560610104	0.0012474	0.005225096901450545	0.084	27.174990925486334	3.8393711872639456
114	0.5956610467653621	0.0012474	0.005225096901450545	0.084	27.070720219566287	4.070597846759545
117	0.6113363374697137	0.0012474	0.005225096901450545	0.084	27.447587218694768	4.296297544410256
120	0.6270116281740653	0.0012474	0.005225096901450545	0.084	28.025607572352627	4.088876586925489
123	0.642686918878417	0.0012474	0.005225096901450545	0.084	28.81065299531361	4.374036822531251
126	0.6583622095827687	0.0012474	0.005225096901450545	0.084	29.122770161410042	4.217853108378189
129	0.6740375002871203	0.0012474	0.005225096901450545	0.084	29.30363567869648	4.4402408838813585
132	0.6897127909914719	0.0012474	0.005225096901450545	0.084	28.961706087015504	4.186984227081215
135	0.7053880816958235	0.0012474	0.005225096901450545	0.084	28.732610595834064	4.5157780188662455
138	0.7210633724001752	0.0012474	0.005225096901450545	0.084	28.79425178747855	4.474673726274426
141	0.7367386631045268	0.0012474	0.005225096901450545	0.084	28.858335720788258	4.529257098677019
144	0.7524139538088784	0.0012474	0.005225096901450545	0.084	29.537845976955573	4.6800701132356375
147	0.7680892445132301	0.0012474	0.005225096901450545	0.084	29.506930351667595	4.596867555015209
150	0.7837645352175818	0.0012474	0.005225096901450545	0.084	29.40465663249474	4.888757893028185
153	0.7994398259219333	0.0012474	0.005225096901450545	0.084	29.62601891842841	5.311816612157563
156	0.8151151166262849	0.0012474	0.005225096901450545	0.084	29.963596713427137	4.882996479817522
159	0.8307904073306366	0.0012474	0.005225096901450545	0.084	29.993224856018568	4.730685937001838
162	0.8464656980349883	0.0012474	0.005225096901450545	0.084	29.491469439951153	5.162121596610469
165	0.8621409887393399	0.0012474	0.005225096901450545	0.084	29.190759535224057	5.016983331594453
168	0.8778162794436916	0.0012474	0.005225096901450545	0.084	29.393330641764006	5.110099597037808
171	0.8934915701480433	0.0012474	0.005225096901450545	0.084	29.369958996715173	5.1265408358639855
174	0.9091668608523947	0.0012474	0.005225096901450545	0.084	29.299430917327413	5.251709386878253
177	0.9248421515567464	0.0012474	0.005225096901450545	0.084	29.348415353665192	5.5482283551622285
180	0.940517442261098	0.0012474	0.005225096901450545	0.084	29.75969355500974	5.273665512343409
183	0.9561927329654497	0.0012474	0.005225096901450545	0.084	29.65286985873454	5.381612467443547
186	0.9718680236698013	0.0012474	0.005225096901450545	0.084	29.263607588955715	4.932020845493167
189	0.987543314374153	0.0012474	0.005225096901450545	0.084	28.727237092488636	4.733923122696306
192	1.0032186050785046	0.0012474	0.005225096901450545	0.084	28.13680657072449	4.982333839470146
195	1.0188938957828562	0.0012474	0.005225096901450545	0.084	28.053069999023382	4.782476761388399
198	1.0345691864872077	0.0012474	0.005225096901450545	0.084	27.90585145306829	5.488846151369927
201	1.0502444771915596	0.0012474	0.005225096901450545	0.084	28.209787933359006	5.102985506290911
204	1.0659197678959111	0.0012474	0.005225096901450545	0.084	28.516180091845186	4.902322653402492
207	1.0815950586002627	0.0012474	0.005225096901450545	0.084	28.60869859735922	4.648633186984301
210	1.0972703493046145	0.0012474	0.005225096901450545	0.084	28.43933940639803	4.5118223327475375
213	1.112945640008966	0.0012474	0.005225096901450545	0.084	28.464403424778705	4.490090312319364
216	1.1286209307133177	0.0012474	0.005225096901450545	0.084	28.251884650568304	4.527978664263436
219	1.1442962214176693	0.0012474	0.005225096901450545	0.084	28.081349264280753	4.685263802224269
222	1.1599715121220209	0.0012474	0.005225096901450545	0.084	27.951427251525995	4.895336803105896
225	1.1756468028263727	0.0012474	0.005225096901450545	0.084	28.50407428100681	4.776867984483741
228	1.1913220935307243	0.0012474	0.005225096901450545	0.084	28.940177486809723	4.811680293493149
231	1.2069973842350759	0.0012474	0.005225096901450545	0.084	29.54995581368008	4.743185095662578
234	1.2226726749394274	0.0012474	0.005225096901450545	0.084	29.951374573369012	4.444899367661927
237	1.238347965643779	0.0012474	0.005225096901450545	0.084	30.526839749077773	4.511695817106215
240	1.2540232563481306	0.0012474	0.005225096901450545	0.084	30.68375542519979	4.657814915718984
243	1.2696985470524824	0.0012474	0.005225096901450545	0.084	30.650605235856318	4.589738077209943
246	1.285373837756834	0.0012474	0.005225096901450545	0.084	30.323521292588495	4.941966725788955
249	1.3010491284611856	0.0012474	0.005225096901450545	0.084	30.074036840914015	4.713611151809518
252	1.3167244191655374	0.0012474	0.005225096901450545	0.084	29.711703857782435	4.6235270297762785
255	1.3323997098698888	0.0012474	0.005225096901450545	0.084	29.641155516686286	4.842693494423989
258	1.3480750005742406	0.0012474	0.005225096901450545	0.084	29.333359119496208	4.858528088607606
261	1.3637502912785922	0.0012474	0.005225096901450545	0.084	29.472820170168916	4.929610304835993
264	1.3794255819829437	0.0012474	0.005225096901450545	0.084	29.698734480522944	4.7636599058962235
267	1.3951008726872955	0.0012474	0.005225096901450545	0.084	29.265993983047537	5.335381450218479
270	1.410776163391647	0.0012474	0.005225096901450545	0.084	29.1414587595874	5.057802577071369
273	1.4264514540959987	0.0012474	0.005225096901450545	0.084	29.616194568658038	5.055702703948013
276	1.4421267448003503	0.0012474	0.005225096901450545	0.084	29.729577234205657	5.718415651574036
279	1.457802035504702	0.0012474	0.005225096901450545	0.084	29.480306431055944	5.860031725799687
282	1.4734773262090537	0.0012474	0.005225096901450545	0.084	29.74418278977139	5.711346767830948
285	1.489152616913405	0.0012474	0.005225096901450545	0.084	29.40441509538891	5.83401358923016
288	1.5048279076177569	0.0012474	0.005225096901450545	0.084	29.48761229343402	6.269657575884436
291	1.5205031983221085	0.0012474	0.005225096901450545	0.084	29.455123474784	6.18019190395317
294	1.5361784890264603	0.0012474	0.005225096901450545	0.084	29.575475714935873	5.834148177568978
297	1.5518537797308118	0.0012474	0.005225096901450545	0.084	29.5873965327139	6.086719905212615
300	1.5675290704351637	0.0012474	0.005225096901450545	0.084	29.05038671105871	6.320658773667626
303	1.583204361139515	0.0012474	0.005225096901450545	0.084	29.442802522088325	6.418434195980616
306	1.5988796518438666	0.0012474	0.005225096901450545	0.084	29.672306293112484	6.096269877159336
309	1.6145549425482184	0.0012474	0.005225096901450545	0.084	29.962051303136757	5.943309933792077
312	1.6302302332525698	0.0012474	0.005225096901450545	0.084	30.183208975017106	5.647463573203225
315	1.6459055239569216	0.0012474	0.005225096901450545	0.084	30.359046546953987	5.864935987631215
318	1.6615808146612732	0.0012474	0.005225096901450545	0.084	30.441637733751925	5.756440530595885
321	1.677256105365625	0.0012474	0.005225096901450545	0.084	30.383996171360874	5.331861236490528
324	1.6929313960699766	0.0012474	0.005225096901450545	0.084	30.24789297693897	5.175210739624269
327	1.708606686774328	0.0012474	0.005225096901450545	0.084	30.027753573547816	5.216591503795138
330	1.7242819774786797	0.0012474	0.005225096901450545	0.084	30.193290486752673	4.563142361522734
333	1.7399572681830313	0.0012474	0.005225096901450545	0.084	30.419106621219115	4.328407826386718
336	1.7556325588873831	0.0012474	0.005225096901450545	0.084	30.969920344734064	4.609290757108576
339	1.7713078495917347	0.0012474	0.005225096901450545	0.084	30.75664236360879	4.606388802262587
342	1.7869831402960865	0.0012474	0.005225096901450545	0.084	30.639701921306198	4.67844987781949
345	1.8026584310004379	0.0012474	0.005225096901450545	0.084	30.985720309720612	4.808274240145943
348	1.8183337217047895	0.0012474	0.005225096901450545	0.084	31.287616360861488	4.791541454417761
351	1.8340090124091413	0.0012474	0.005225096901450545	0.084	31.396900405254893	4.595845768108569
354	1.8496843031134929	0.0012474	0.005225096901450545	0.084	31.72568649215614	4.983339969851534
357	1.8653595938178447	0.0012474	0.005225096901450545	0.084	31.68609693904672	5.193127366385671
360	1.881034884522196	0.0012474	0.005225096901450545	0.084	31.057623897889098	5.35215281287334
363	1.8967101752265478	0.0012474	0.005225096901450545	0.084	31.13524010180044	5.2859848661677615
366	1.9123854659308994	0.0012474	0.005225096901450545	0.084	31.332812383117734	5.467610192501965
369	1.928060756635251	0.0012474	0.005225096901450545	0.084	31.36201938718891	5.634213762991306
372	1.9437360473396026	0.0012474	0.005225096901450545	0.084	31.528223142164958	5.329151646860809
375	1.9594113380439542	0.0012474	0.005225096901450545	0.084	31.78175535453147	5.254158150237337
378	1.975086628748306	0.0012474	0.005225096901450545	0.084	32.00709660667209	5.379530709758908
381	1.9907619194526576	0.0012474	0.005225096901450545	0.084	31.97770434674609	5.081648046994877
384	2.006437210157009	0.0012474	0.005225096901450545	0.084	31.81962593306517	5.106812543834727
387	2.0221125008613607	0.0012474	0.005225096901450545	0.084	31.75055759493705	5.295058060880528
390	2.0377877915657123	0.0012474	0.005225096901450545	0.084	31.49653982891982	5.5162281499702335
393	2.0534630822700644	0.0012474	0.005225096901450545	0.084	31.82069820793065	5.4710906008072335
396	2.0691383729744155	0.0012474	0.005225096901450545	0.084	31.81452087462977	5.582735357313615
399	2.0848136636787675	0.0012474	0.005225096901450545	0.084	31.65723730448402	5.380774893249293
402	2.100488954383119	0.0012474	0.005225096901450545	0.084	31.435470233370715	6.063764812129645
405	2.1161642450874707	0.0012474	0.005225096901450545	0.084	31.338657291007937	5.7838186186553004
408	2.1318395357918223	0.0012474	0.005225096901450545	0.084	31.02269492874765	5.50850856081176
411	2.147514826496174	0.0012474	0.005225096901450545	0.084	31.064193587231387	5.319258453314069
414	2.1631901172005255	0.0012474	0.005225096901450545	0.084	31.271541326854777	5.148944470682588
417	2.178865407904877	0.0012474	0.005225096901450545	0.084	31.29874454036173	5.07130609067709
420	2.194540698609229	0.0012474	0.005225096901450545	0.084	30.921793361274606	4.631174219484226
423	2.21021598931358	0.0012474	0.005225096901450545	0.084	31.015203137187402	4.315417179650909
426	2.225891280017932	0.0012474	0.005225096901450545	0.084	31.358911981636844	4.541759034391207
429	2.241566570722284	0.0012474	0.005225096901450545	0.084	31.0149907737306	4.843220843872544
432	2.2572418614266354	0.0012474	0.005225096901450545	0.084	30.743024404846146	5.012606030519477
435	2.272917152130987	0.0012474	0.005225096901450545	0.084	30.295717250467565	4.877005745863101
438	2.2885924428353386	0.0012474	0.005225096901450545	0.084	30.441442463130702	4.870743317791705
441	2.30426773353969	0.0012474	0.005225096901450545	0.084	30.387816609688038	5.1692592698675845
444	2.3199430242440418	0.0012474	0.005225096901450545	0.084	31.126598104735493	4.651753128274439
447	2.3356183149483933	0.0012474	0.005225096901450545	0.084	31.269732648065737	4.784505215698836
450	2.3512936056527454	0.0012474	0.005225096901450545	0.084	31.31448279833414	4.9895617041245925
453	2.3669688963570965	0.0012474	0.005225096901450545	0.084	31.15900871552242	5.058950842649497
456	2.3826441870614485	0.0012474	0.005225096901450545	0.084	31.078946397011855	5.560388944259012
459	2.3983194777658	0.0012474	0.005225096901450545	0.084	31.535782066933617	5.665510940909188
462	2.4139947684701517	0.0012474	0.005225096901450545	0.084	31.19816422028918	5.0167731318372875
465	2.4296700591745033	0.0012474	0.005225096901450545	0.084	31.10466836858886	5.069220201404594
468	2.445345349878855	0.0012474	0.005225096901450545	0.084	31.15934727591457	4.860295963611539
471	2.4610206405832065	0.0012474	0.005225096901450545	0.084	30.91791870980353	5.5920621293311
474	2.476695931287558	0.0012474	0.005225096901450545	0.084	31.209912391067906	5.639621713280801
477	2.49237122199191	0.0012474	0.005225096901450545	0.084	31.336079368127056	6.119197653436278
0	0.0	0.0015246000000000003	0.006386229546217334	0.084	-12.159357919892729	4.251259451958236
3	0.019158688638652003	0.0015246000000000003	0.006386229546217334	0.084	-10.998515369513658	4.194131712127647
6	0.038317377277304006	0.0015246000000000003	0.006386229546217334	0.084	-8.566525023736217	4.390597163692366
9	0.057476065915956005	0.0015246000000000003	0.006386229546217334	0.084	-6.576345238353134	4.26048087222495
12	0.07663475455460801	0.0015246000000000003	0.006386229546217334	0.084	-4.442625331644711	4.303584107836657
15	0.09579344319326001	0.0015246000000000003	0.006386229546217334	0.084	-2.5913513579434833	4.250517553363792
18	0.11495213183191201	0.0015246000000000003	0.006386229546217334	0.084	-0.6067523252039833	4.080948978021932
21	0.13411082047056402	0.0015246000000000003	0.006386229546217334	0.084	1.2753854933629043	3.8856921587883666
24	0.15326950910921602	0.0015246000000000003	0.006386229546217334	0.084	3.000072741202264	3.9199833623003495
27	0.172428197747868	0.0015246000000000003	0.006386229546217334	0.084	4.851016661793594	3.982629361199456
30	0.19158688638652002	0.0015246000000000003	0.006386229546217334	0.084	6.799759888452717	3.868204684728658
33	0.210745575025172	0.0015246000000000003	0.006386229546217334	0.084	8.872477512063204	3.791519837003301
36	0.22990426366382402	0.0015246000000000003	0.006386229546217334	0.084	10.570392924610967	3.7711541314257664
39	0.249062952302476	0.0015246000000000003	0.006386229546217334	0.084	12.343345356946688	3.5557293405956134
42	0.26822164094112805	0.0015246000000000003	0.006386229546217334	0.084	14.108863060062605	3.818464113648664
45	0.28738032957978	0.0015246000000000003	0.006386229546217334	0.084	15.270801762244414	3.7280237727074574
48	0.30653901821843205	0.0015246000000000003	0.006386229546217334	0.084	16.282363236979858	3.9044316161254797
51	0.325697706857084	0.0015246000000000003	0.006386229546217334	0.084	17.53658982515261	3.642953556666099
54	0.344856395495736	0.0015246000000000003	0.006386229546217334	0.084	18.429424155151917	3.535228476794977
57	0.364015084134388	0.0015246000000000003	0.006386229546217334	0.084	19.874040055127917	3.683651246800389
60	0.38317377277304004	0.0015246000000000003	0.006386229546217334	0.084	20.686310106718615	3.713693372497874
63	0.402332461411692	0.0015246000000000003	0.006386229546217334	0.084	21.54594697318963	4.017952296401068
66	0.421491150050344	0.0015246000000000003	0.006386229546217334	0.084	22.262101516186547	4.095108854816988
69	0.440649838688996	0.0015246000000000003	0.006386229546217334	0.084	23.416721604356415	4.129518913947978
72	0.45980852732764804	0.0015246000000000003	0.006386229546217334	0.084	24.355928359697874	3.9848642458950807
75	0.47896721596630004	0.0015246000000000003	0.006386229546217334	0.084	25.104680527332878	3.7671958393637457
78	0.498125904604952	0.0015246000000000003	0.006386229546217334	0.084	25.94119022493882	3.6579295822597655
81	0.517284593243604	0.0015246000000000003	0.006386229546217334	0.084	26.568149593852013	3.516182710697388
84	0.5364432818822561	0.0015246000000000003	0.006386229546217334	0.084	26.54611514989654	3.8668431980774107
87	0.555601970520908	0.0015246000000000003	0.006386229546217334	0.084	27.318443216864953	3.730780478308011
90	0.57476065915956	0.0015246000000000003	0.006386229546217334	0.084	27.501966979276308	3.460799776753829
93	0.593919347798212	0.0015246000000000003	0.006386229546217334	0.084	27.338025350214384	3.4328484161433472
96	0.6130780364368641	0.0015246000000000003	0.006386229546217334	0.084	27.714353502217055	3.912509162673316
99	0.632236725075516	0.0015246000000000003	0.006386229546217334	0.084	28.15302023946566	4.819296843487122
102	0.651395413714168	0.0015246000000000003	0.006386229546217334	0.084	28.099230311676042	5.303032858525415
105	0.6705541023528201	0.0015246000000000003	0.006386229546217334	0.084	28.292570092718115	5.454389512538121
108	0.689712790991472	0.0015246000000000003	0.006386229546217334	0.084	28.55669938687671	5.45183866315114
111	0.7088714796301241	0.0015246000000000003	0.006386229546217334	0.084	28.386421789584755	5.373339070741403
114	0.728030168268776	0.0015246000000000003	0.006386229546217334	0.084	28.216344788128012	5.474251012634292
117	0.747188856907428	0.0015246000000000003	0.006386229546217334	0.084	28.020489713427082	5.303218834434987
120	0.7663475455460801	0.0015246000000000003	0.006386229546217334	0.084	28.50308477719382	5.248110988769965
123	0.785506234184732	0.0015246000000000003	0.006386229546217334	0.084	28.545707614745588	5.2642183797984226
126	0.804664922823384	0.0015246000000000003	0.006386229546217334	0.084	28.526884248415378	5.385902231622367
129	0.8238236114620361	0.0015246000000000003	0.006386229546217334	0.084	28.75089228987203	5.06889566455008
132	0.842982300100688	0.0015246000000000003	0.006386229546217334	0.084	28.982049585583404	4.9447792661385535
135	0.8621409887393401	0.0015246000000000003	0.006386229546217334	0.084	29.137052177728577	4.967405197095325
138	0.881299677377992	0.0015246000000000003	0.006386229546217334	0.084	29.193259513512857	4.996406613127456
141	0.900458366016644	0.0015246000000000003	0.006386229546217334	0.084	29.21903194421175	4.617584978725687
144	0.9196170546552961	0.0015246000000000003	0.006386229546217334	0.084	28.991698320548654	4.737666990341456
147	0.938775743293948	0.0015246000000000003	0.006386229546217334	0.084	29.224976054382296	4.685520927687382
150	0.9579344319326001	0.0015246000000000003	0.006386229546217334	0.084	29.896489393131112	4.684915367598022
153	0.977093120571252	0.0015246000000000003	0.006386229546217334	0.084	30.264349567917606	4.542768818866714
156	0.996251809209904	0.0015246000000000003	0.006386229546217334	0.084	30.022034315926636	4.547558309808007
159	1.015410497848556	0.0015246000000000003	0.006386229546217334	0.084	30.429521695284844	4.558213250771515
162	1.034569186487208	0.0015246000000000003	0.006386229546217334	0.084	30.575477805149475	4.856998791290282
165	1.05372787512586	0.0015246000000000003	0.006386229546217334	0.084	30.031898532061785	5.0807364807667845
168	1.0728865637645122	0.0015246000000000003	0.006386229546217334	0.084	29.883279698396766	5.245733505636921
171	1.092045252403164	0.0015246000000000003	0.006386229546217334	0.084	29.749031680278144	5.149909438839382
174	1.111203941041816	0.0015246000000000003	0.006386229546217334	0.084	29.74265232111035	4.872684300213334
177	1.1303626296804679	0.0015246000000000003	0.006386229546217334	0.084	29.34068262068182	4.594084402122248
180	1.14952131831912	0.0015246000000000003	0.006386229546217334	0.084	29.75949434715325	5.107471397492525
183	1.168680006957772	0.0015246000000000003	0.006386229546217334	0.084	29.92087067733601	5.1120187387451415
186	1.187838695596424	0.0015246000000000003	0.006386229546217334	0.084	29.70305909669519	5.121303167585012
189	1.206997384235076	0.0015246000000000003	0.006386229546217334	0.084	30.075160735365582	5.189636868372242
192	1.2261560728737282	0.0015246000000000003	0.006386229546217334	0.084	29.72896740373669	5.064470173168959
195	1.24531476151238	0.0015246000000000003	0.006386229546217334	0.084	29.94013795604463	4.9634785555233805
198	1.264473450151032	0.0015246000000000003	0.006386229546217334	0.084	29.938037618177926	4.735918606253533
201	1.283632138789684	0.0015246000000000003	0.006386229546217334	0.084	29.97864359683082	4.822724719887083
204	1.302790827428336	0.0015246000000000003	0.006386229546217334	0.084	29.939306932479642	4.73214801241487
207	1.3219495160669879	0.0015246000000000003	0.006386229546217334	0.084	30.094223472978967	4.213800157983004
210	1.3411082047056402	0.0015246000000000003	0.006386229546217334	0.084	30.166375708184766	4.050143565543296
213	1.360266893344292	0.0015246000000000003	0.006386229546217334	0.084	30.296638390563434	3.9762295271346484
216	1.379425581982944	0.0015246000000000003	0.006386229546217334	0.084	30.404384282777386	3.977161166313047
219	1.398584270621596	0.0015246000000000003	0.006386229546217334	0.084	30.17107085528019	4.006884616392818
222	1.4177429592602482	0.0015246000000000003	0.006386229546217334	0.084	30.15889750468061	3.5495946879465534
225	1.4369016478989	0.0015246000000000003	0.006386229546217334	0.084	30.20604863621533	3.5759068630766437
228	1.456060336537552	0.0015246000000000003	0.006386229546217334	0.084	30.061808406395567	3.96104916807171
231	1.475219025176204	0.0015246000000000003	0.006386229546217334	0.084	29.965199827790943	4.141323263994635
234	1.494377713814856	0.0015246000000000003	0.006386229546217334	0.084	30.19187869675304	4.2615688415236495
237	1.5135364024535078	0.0015246000000000003	0.006386229546217334	0.084	30.166456255711992	4.252946549269083
240	1.5326950910921602	0.0015246000000000003	0.006386229546217334	0.084	30.5824748700135	4.7772885279504775
243	1.551853779730812	0.0015246000000000003	0.006386229546217334	0.084	30.448995893950432	4.734615731087666
246	1.571012468369464	0.0015246000000000003	0.006386229546217334	0.084	30.594221783154744	4.906404540074777
249	1.590171157008116	0.0015246000000000003	0.006386229546217334	0.084	30.37778068073299	4.6319479137634705
252	1.609329845646768	0.0015246000000000003	0.006386229546217334	0.084	30.58428066281528	4.65161565921396
255	1.62848853428542	0.0015246000000000003	0.006386229546217334	0.084	30.318198738200227	4.49496548543722
258	1.6476472229240722	0.0015246000000000003	0.006386229546217334	0.084	30.232845716509612	4.761288170023469
261	1.666805911562724	0.0015246000000000003	0.006386229546217334	0.084	29.954456689502358	4.757810000095473
264	1.685964600201376	0.0015246000000000003	0.006386229546217334	0.084	29.92255929762974	4.730514216427193
267	1.7051232888400278	0.0015246000000000003	0.006386229546217334	0.084	29.678667178546714	5.189318327986514
270	1.7242819774786802	0.0015246000000000003	0.006386229546217334	0.084	30.147538959148704	5.132767228194488
273	1.743440666117332	0.0015246000000000003	0.006386229546217334	0.084	30.229366822072866	5.239789262603411
276	1.762599354755984	0.0015246000000000003	0.006386229546217334	0.084	30.557316836098746	5.009106736126253
279	1.781758043394636	0.0015246000000000003	0.006386229546217334	0.084	30.8208877633986	5.203235094079701
282	1.800916732033288	0.0015246000000000003	0.006386229546217334	0.084	30.741211782750433	4.808385073298118
285	1.8200754206719398	0.0015246000000000003	0.006386229546217334	0.084	30.624787950472683	4.967860338005276
288	1.8392341093105922	0.0015246000000000003	0.006386229546217334	0.084	30.98826050345669	4.41222666922546
291	1.858392797949244	0.0015246000000000003	0.006386229546217334	0.084	30.905573719898925	4.431979035603024
294	1.877551486587896	0.0015246000000000003	0.006386229546217334	0.084	30.990194533869644	4.815803467088018
297	1.896710175226548	0.0015246000000000003	0.006386229546217334	0.084	30.916308194933976	4.789090110888669
300	1.9158688638652002	0.0015246000000000003	0.006386229546217334	0.084	30.728681457162736	4.997421160305283
303	1.935027552503852	0.0015246000000000003	0.006386229546217334	0.084	30.80055038114185	5.012675340929016
306	1.954186241142504	0.0015246000000000003	0.006386229546217334	0.084	31.18381840954955	4.860370613389012
309	1.973344929781156	0.0015246000000000003	0.006386229546217334	0.084	31.034817663956044	4.7652484458132705
312	1.992503618419808	0.0015246000000000003	0.006386229546217334	0.084	30.869008138526276	4.968860925910064
315	2.01166230705846	0.0015246000000000003	0.006386229546217334	0.084	31.14125671471887	5.246228028907477
318	2.030820995697112	0.0015246000000000003	0.006386229546217334	0.084	31.231752376826154	5.079013042071664
321	2.049979684335764	0.0015246000000000003	0.006386229546217334	0.084	31.732828226081722	4.913296037225866
324	2.069138372974416	0.0015246000000000003	0.006386229546217334	0.084	32.02972114918333	4.824120456824863
327	2.0882970616130683	0.0015246000000000003	0.006386229546217334	0.084	31.632055053030907	5.041491283691217
330	2.10745575025172	0.0015246000000000003	0.006386229546217334	0.084	31.777876652064784	5.385011391574288
333	2.126614438890372	0.0015246000000000003	0.006386229546217334	0.084	31.831242184257754	4.805900529552782
336	2.1457731275290244	0.0015246000000000003	0.006386229546217334	0.084	32.16536394708775	4.867242202383736
339	2.1649318161676763	0.0015246000000000003	0.006386229546217334	0.084	32.8247495444698	4.707594365174279
342	2.184090504806328	0.0015246000000000003	0.006386229546217334	0.084	32.79437650304104	4.869002957146392
345	2.20324919344498	0.0015246000000000003	0.006386229546217334	0.084	32.32231636128652	4.6731851167183285
348	2.222407882083632	0.0015246000000000003	0.006386229546217334	0.084	31.988949510778983	4.791410020864262
351	2.241566570722284	0.0015246000000000003	0.006386229546217334	0.084	32.277628480449934	4.7061566162502775
354	2.2607252593609357	0.0015246000000000003	0.006386229546217334	0.084	32.4333954134889	4.9061549290747015
357	2.279883947999588	0.0015246000000000003	0.006386229546217334	0.084	32.14704703711435	4.815126378159057
360	2.29904263663824	0.0015246000000000003	0.006386229546217334	0.084	31.578180393733525	4.877772164925312
363	2.318201325276892	0.0015246000000000003	0.006386229546217334	0.084	31.325698454665865	4.950245551673529
366	2.337360013915544	0.0015246000000000003	0.006386229546217334	0.084	30.96099234191433	4.580446321904309
369	2.356518702554196	0.0015246000000000003	0.006386229546217334	0.084	30.622328301420186	4.5375959400185515
372	2.375677391192848	0.0015246000000000003	0.006386229546217334	0.084	30.145818468715934	4.767260171799531
375	2.3948360798315003	0.0015246000000000003	0.006386229546217334	0.084	29.950128101352306	4.539873501943388
378	2.413994768470152	0.0015246000000000003	0.006386229546217334	0.084	30.082024550002313	4.596206123680622
381	2.433153457108804	0.0015246000000000003	0.006386229546217334	0.084	30.71692690449537	4.307958344001645
384	2.4523121457474564	0.0015246000000000003	0.006386229546217334	0.084	30.848081829236108	4.137206298205832
387	2.4714708343861083	0.0015246000000000003	0.006386229546217334	0.084	30.75401115650738	3.983242705568707
390	2.49062952302476	0.0015246000000000003	0.006386229546217334	0.084	30.88155051845069	3.9161626364801974
393	2.509788211663412	0.0015246000000000003	0.006386229546217334	0.084	31.033400442049768	3.7506034375833797
396	2.528946900302064	0.0015246000000000003	0.006386229546217334	0.084	31.01698138829962	3.606811804223704
399	2.5481055889407163	0.0015246000000000003	0.006386229546217334	0.084	31.194583353505323	3.703851989901032
402	2.567264277579368	0.0015246000000000003	0.006386229546217334	0.084	31.10583568159428	3.8086108009617
405	2.58642296621802	0.0015246000000000003	0.006386229546217334	0.084	30.9915376893127	3.815133243228072
408	2.605581654856672	0.0015246000000000003	0.006386229546217334	0.084	31.2517434905851	3.3684861791493605
411	2.624740343495324	0.0015246000000000003	0.006386229546217334	0.084	31.535076053922968	3.803515745111992
414	2.6438990321339757	0.0015246000000000003	0.006386229546217334	0.084	31.948947496882948	3.776704100934806
417	2.6630577207726276	0.0015246000000000003	0.006386229546217334	0.084	32.59057950429384	4.088542042509399
420	2.6822164094112804	0.0015246000000000003	0.006386229546217334	0.084	32.658809091058224	4.539637376683877
423	2.7013750980499323	0.0015246000000000003	0.006386229546217334	0.084	32.72585593648347	4.693217136006909
426	2.720533786688584	0.0015246000000000003	0.006386229546217334	0.084	33.111065789940504	5.0490645068888576
429	2.739692475327236	0.0015246000000000003	0.006386229546217334	0.084	32.891560805355375	4.9460539648114175
432	2.758851163965888	0.0015246000000000003	0.006386229546217334	0.084	32.941559939612645	4.976356374107351
435	2.77800985260454	0.0015246000000000003	0.006386229546217334	0.084	32.79576775884424	5.141204176139042
438	2.797168541243192	0.0015246000000000003	0.006386229546217334	0.084	32.36481265303128	5.030180078505042
441	2.816327229881844	0.0015246000000000003	0.006386229546217334	0.084	32.20457745231951	5.011694958902821
444	2.8354859185204964	0.0015246000000000003	0.006386229546217334	0.084	32.498705305332095	5.096608863616034
447	2.8546446071591483	0.0015246000000000003	0.006386229546217334	0.084	32.9786181380411	5.24543050368716
450	2.8738032957978	0.0015246000000000003	0.006386229546217334	0.084	33.096371446436116	5.577404962027814
453	2.892961984436452	0.0015246000000000003	0.006386229546217334	0.084	33.42674548173545	5.449284703028622
456	2.912120673075104	0.0015246000000000003	0.006386229546217334	0.084	33.7626674995463	5.753512257207496
459	2.9312793617137562	0.0015246000000000003	0.006386229546217334	0.084	33.67435896273687	5.62182927312436
462	2.950438050352408	0.0015246000000000003	0.006386229546217334	0.084	33.56892661873385	5.244421348095224
465	2.96959673899106	0.0015246000000000003	0.006386229546217334	0.084	33.446796756535186	5.392732708444538
468	2.988755427629712	0.0015246000000000003	0.006386229546217334	0.084	33.54595084887225	5.236985375553164
471	3.007914116268364	0.0015246000000000003	0.006386229546217334	0.084	33.815763613356715	5.200309050378616
474	3.0270728049070157	0.0015246000000000003	0.006386229546217334	0.084	34.12615117677677	5.119449970368546
477	3.0462314935456685	0.0015246000000000003	0.006386229546217334	0.084	34.0294521030471	4.961925975651048
0	0.0	0.0018018	0.00754736219098412	0.084	-11.5611810916801	3.734470108970184
3	0.02264208657295236	0.0018018	0.00754736219098412	0.084	-10.19944927358876	3.7906431938773024
6	0.04528417314590472	0.0018018	0.00754736219098412	0.084	-7.605459260896815	3.8323708180293776
9	0.06792625971885707	0.0018018	0.00754736219098412	0.084	-5.037425344358419	3.719662960108595
12	0.09056834629180945	0.0018018	0.00754736219098412	0.084	-2.376133154042011	3.780348754144386
15	0.11321043286476179	0.0018018	0.00754736219098412	0.084	-0.1553073608227686	3.836711712190211
18	0.13585251943771415	0.0018018	0.00754736219098412	0.084	2.039331063742304	3.6424621911587334
21	0.15849460601066653	0.0018018	0.00754736219098412	0.084	4.044868548603009	3.736167011647562
24	0.1811366925836189	0.0018018	0.00754736219098412	0.084	6.239317484997924	3.7443469380285443
27	0.20377877915657122	0.0018018	0.00754736219098412	0.084	8.135891967673114	3.9060910211090185
30	0.22642086572952358	0.0018018	0.00754736219098412	0.084	10.174007808476077	3.715708511624843
33	0.24906295230247597	0.0018018	0.00754736219098412	0.084	12.15227256990516	3.719513275037903
36	0.2717050388754283	0.0018018	0.00754736219098412	0.084	13.793698721893488	3.5515062201421386
39	0.29434712544838065	0.0018018	0.00754736219098412	0.084	15.62452503719005	3.4359340957976583
42	0.31698921202133307	0.0018018	0.00754736219098412	0.084	17.22209462337544	3.494667350472936
45	0.33963129859428537	0.0018018	0.00754736219098412	0.084	18.419180427372492	3.585861782021114
48	0.3622733851672378	0.0018018	0.00754736219098412	0.084	19.8593782280324	3.8327729261932717
51	0.3849154717401901	0.0018018	0.00754736219098412	0.084	21.02528593243784	3.81668013067253
54	0.40755755831314244	0.0018018	0.00754736219098412	0.084	22.059476771644945	3.7730502123033944
57	0.43019964488609486	0.0018018	0.00754736219098412	0.084	23.076715276261346	3.6400434455444928
60	0.45284173145904716	0.0018018	0.00754736219098412	0.084	24.31106536118598	3.8682504942926124
63	0.47548381803199957	0.0018018	0.00754736219098412	0.084	25.312228934173614	4.434617885424661
66	0.49812590460495193	0.0018018	0.00754736219098412	0.084	26.16665088327132	4.6535052379737465
69	0.5207679911779043	0.0018018	0.00754736219098412	0.084	26.88550086661023	4.64036715607153
72	0.5434100777508566	0.0018018	0.00754736219098412	0.084	27.48727830397721	4.552655945216467
75	0.566052164323809	0.0018018	0.00754736219098412	0.084	27.770066712934323	4.234774666634244
78	0.5886942508967613	0.0018018	0.00754736219098412	0.084	28.315103925528078	4.295846423842619
81	0.6113363374697137	0.0018018	0.00754736219098412	0.084	28.847340003062033	4.070739064397077
84	0.6339784240426661	0.0018018	0.00754736219098412	0.084	29.176414736178234	3.8403067810501703
87	0.6566205106156184	0.0018018	0.00754736219098412	0.084	29.80245613535314	3.927153390061336
90	0.6792625971885707	0.0018018	0.00754736219098412	0.084	30.057949666340974	4.081635716920639
93	0.701904683761523	0.0018018	0.00754736219098412	0.084	30.109653395725434	4.446312161492457
96	0.7245467703344756	0.0018018	0.00754736219098412	0.084	29.75467704260128	4.137472541635525
99	0.7471888569074279	0.0018018	0.00754736219098412	0.084	29.703969947875596	4.355382865598925
102	0.7698309434803802	0.0018018	0.00754736219098412	0.084	30.038228697110515	4.195657082605496
105	0.7924730300533326	0.0018018	0.00754736219098412	0.084	30.524023597180445	3.9914045916275445
108	0.8151151166262849	0.0018018	0.00754736219098412	0.084	31.345831270247242	4.262868427695048
111	0.8377572031992373	0.0018018	0.00754736219098412	0.084	31.868788488574957	4.309190577713821
114	0.8603992897721897	0.0018018	0.00754736219098412	0.084	31.41554936045808	4.2841360723243
117	0.883041376345142	0.0018018	0.00754736219098412	0.084	31.87229080235425	4.089505026699297
120	0.9056834629180943	0.0018018	0.00754736219098412	0.084	31.321622058031426	4.533359083839134
123	0.9283255494910467	0.0018018	0.00754736219098412	0.084	30.803244742242434	4.006683935641575
126	0.9509676360639991	0.0018018	0.00754736219098412	0.084	30.101209642059892	4.028018075053719
129	0.9736097226369514	0.0018018	0.00754736219098412	0.084	30.0459484512905	3.888394503760667
132	0.9962518092099039	0.0018018	0.00754736219098412	0.084	29.59199475807096	3.708920276270579
135	1.0188938957828562	0.0018018	0.00754736219098412	0.084	28.852799759036547	3.6252381812766616
138	1.0415359823558086	0.0018018	0.00754736219098412	0.084	29.218199914315345	3.279580916768232
141	1.064178068928761	0.0018018	0.00754736219098412	0.084	29.020428688744005	3.811181318646575
144	1.0868201555017132	0.0018018	0.00754736219098412	0.084	29.32293047268468	4.041031101074891
147	1.1094622420746656	0.0018018	0.00754736219098412	0.084	29.415249306138705	4.329264902032072
150	1.132104328647618	0.0018018	0.00754736219098412	0.084	29.67096905802215	4.431134591773039
153	1.1547464152205704	0.0018018	0.00754736219098412	0.084	29.691769420561798	4.153869862286325
156	1.1773885017935226	0.0018018	0.00754736219098412	0.084	30.024772865734818	3.8598343451408668
159	1.200030588366475	0.0018018	0.00754736219098412	0.084	29.95301932970913	4.128108181267365
162	1.2226726749394274	0.0018018	0.00754736219098412	0.084	30.3614061916956	4.649605241377513
165	1.2453147615123796	0.0018018	0.00754736219098412	0.084	30.673242400629395	4.235328111272661
168	1.2679568480853323	0.0018018	0.00754736219098412	0.084	30.60285904900081	4.089903631576391
171	1.2905989346582845	0.0018018	0.00754736219098412	0.084	30.76870749959345	4.323149960121129
174	1.3132410212312369	0.0018018	0.00754736219098412	0.084	30.58848966919577	4.166621728125476
177	1.3358831078041893	0.0018018	0.00754736219098412	0.084	31.22402193645538	3.925753597962475
180	1.3585251943771415	0.0018018	0.00754736219098412	0.084	31.595623553893493	4.222129415730729
183	1.381167280950094	0.0018018	0.00754736219098412	0.084	31.674121597266147	4.342548306743954
186	1.403809367523046	0.0018018	0.00754736219098412	0.084	31.56770992249043	4.6058984000517835
189	1.4264514540959987	0.0018018	0.00754736219098412	0.084	31.608803766384025	5.002377536140309
192	1.4490935406689511	0.0018018	0.00754736219098412	0.084	31.547900955756607	5.010460509266923
195	1.4717356272419033	0.0018018	0.00754736219098412	0.084	30.88648871615399	5.124919666693762
198	1.4943777138148557	0.0018018	0.00754736219098412	0.084	30.26523877313492	4.923719897259914
201	1.517019800387808	0.0018018	0.00754736219098412	0.084	30.58433498063935	4.5175488449870995
204	1.5396618869607603	0.0018018	0.00754736219098412	0.084	30.89788278828366	4.1918328983866315
207	1.562303973533713	0.0018018	0.00754736219098412	0.084	30.86592418648805	3.809748684139644
210	1.5849460601066652	0.0018018	0.00754736219098412	0.084	30.49869484431944	4.28120641476455
213	1.6075881466796176	0.0018018	0.00754736219098412	0.084	30.562785251653636	4.473906057582456
216	1.6302302332525698	0.0018018	0.00754736219098412	0.084	30.965891067615267	4.306511850771134
219	1.6528723198255222	0.0018018	0.00754736219098412	0.084	30.8674845428894	4.148641292168541
222	1.6755144063984746	0.0018018	0.00754736219098412	0.084	30.528872552399985	4.239433324686391
225	1.698156492971427	0.0018018	0.00754736219098412	0.084	30.679990872341648	4.592571220715019
228	1.7207985795443794	0.0018018	0.00754736219098412	0.084	31.2982281276477	4.904004017667251
231	1.7434406661173316	0.0018018	0.00754736219098412	0.084	31.838555905352685	5.1304847409895125
234	1.766082752690284	0.0018018	0.00754736219098412	0.084	32.31720605051342	4.817335382964676
237	1.7887248392632364	0.0018018	0.00754736219098412	0.084	32.18433090983837	5.2140545231941955
240	1.8113669258361886	0.0018018	0.00754736219098412	0.084	32.20088854485662	5.0196267029255015
243	1.8340090124091413	0.0018018	0.00754736219098412	0.084	32.12618883869654	4.952985934780126
246	1.8566510989820935	0.0018018	0.00754736219098412	0.084	32.06231131458847	4.768470960524871
249	1.8792931855550459	0.0018018	0.00754736219098412	0.084	32.037210811248094	4.5057000937852285
252	1.9019352721279983	0.0018018	0.00754736219098412	0.084	31.71895324047222	4.174579272269038
255	1.9245773587009505	0.0018018	0.00754736219098412	0.084	32.00310329733914	4.1690264260787995
258	1.947219445273903	0.0018018	0.00754736219098412	0.084	32.357030486419575	4.28066864822062
261	1.9698615318468553	0.0018018	0.00754736219098412	0.084	32.41090760438604	4.095192743265324
264	1.9925036184198077	0.0018018	0.00754736219098412	0.084	32.52772041049861	3.9037727460012763
267	2.01514570499276	0.0018018	0.00754736219098412	0.084	32.99937685043274	3.9061532528931466
270	2.0377877915657123	0.0018018	0.00754736219098412	0.084	32.79699841399932	4.16902999996967
273	2.0604298781386645	0.0018018	0.00754736219098412	0.084	32.51087030427905	4.153588079856489
276	2.083071964711617	0.0018018	0.00754736219098412	0.084	31.966328740798556	4.342954108379576
279	2.10571405128457	0.0018018	0.00754736219098412	0.084	32.27892655022792	4.314097548232636
282	2.128356137857522	0.0018018	0.00754736219098412	0.084	32.128727197484075	4.4247040338102215
285	2.150998224430474	0.0018018	0.00754736219098412	0.084	32.0261206680751	3.7661801713481413
288	2.1736403110034264	0.0018018	0.00754736219098412	0.084	31.616061965122068	3.9646084266582147
291	2.196282397576379	0.0018018	0.00754736219098412	0.084	31.754505824776746	4.187315400628848
294	2.218924484149331	0.0018018	0.00754736219098412	0.084	31.819756699850664	4.415537955275885
297	2.241566570722284	0.0018018	0.00754736219098412	0.084	32.14195691758872	4.2348810715404985
300	2.264208657295236	0.0018018	0.00754736219098412	0.084	32.41091879787051	4.340583253820599
303	2.286850743868188	0.0018018	0.00754736219098412	0.084	32.2668662065608	4.342437025840067
306	2.309492830441141	0.0018018	0.00754736219098412	0.084	32.803788427255135	4.340137832529198
309	2.332134917014093	0.0018018	0.00754736219098412	0.084	33.01367415829701	4.2439662700330665
312	2.3547770035870452	0.0018018	0.00754736219098412	0.084	32.707747420202516	3.9746308657910165
315	2.377419090159998	0.0018018	0.00754736219098412	0.084	32.234645200264865	3.98621776727405
318	2.40006117673295	0.0018018	0.00754736219098412	0.084	32.95514478580891	4.271253333300396
321	2.4227032633059027	0.0018018	0.00754736219098412	0.084	32.89676103697179	4.313865886991192
324	2.445345349878855	0.0018018	0.00754736219098412	0.084	32.81776346717319	4.262508706582588
327	2.467987436451807	0.0018018	0.00754736219098412	0.084	32.61171542217552	4.419167367863912
330	2.4906295230247593	0.0018018	0.00754736219098412	0.084	32.36992460023586	4.430670654495015
333	2.513271609597712	0.0018018	0.00754736219098412	0.084	32.41823866241488	4.624184404201276
336	2.5359136961706645	0.0018018	0.00754736219098412	0.084	32.410564285443165	4.566147293492536
339	2.5585557827436167	0.0018018	0.00754736219098412	0.084	32.43761408527775	4.758850672768236
342	2.581197869316569	0.0018018	0.00754736219098412	0.084	32.831117652705316	4.46580573512871
345	2.603839955889521	0.0018018	0.00754736219098412	0.084	32.964549874100484	4.625715951959293
348	2.6264820424624737	0.0018018	0.00754736219098412	0.084	33.01960700330117	4.621221024765174
351	2.6491241290354264	0.0018018	0.00754736219098412	0.084	33.2697401957171	4.7523170342359045
354	2.6717662156083786	0.0018018	0.00754736219098412	0.084	33.412474264748894	4.462297813960258
357	2.6944083021813308	0.0018018	0.00754736219098412	0.084	33.689239308145	4.443968739686522
360	2.717050388754283	0.0018018	0.00754736219098412	0.084	34.21831220510165	4.4637543686287895
363	2.7396924753272356	0.0018018	0.00754736219098412	0.084	34.38648920953855	4.636412644443266
366	2.762334561900188	0.0018018	0.00754736219098412	0.084	34.56918535111113	4.567756761235579
369	2.78497664847314	0.0018018	0.00754736219098412	0.084	34.849178128584896	4.804740868311773
372	2.807618735046092	0.0018018	0.00754736219098412	0.084	35.01673682795985	4.868488824650394
375	2.830260821619045	0.0018018	0.00754736219098412	0.084	34.99922312356596	4.813897838550632
378	2.8529029081919974	0.0018018	0.00754736219098412	0.084	35.10134903773718	4.833795543529782
381	2.87554499476495	0.0018018	0.00754736219098412	0.084	34.64279280502005	4.637742982128522
384	2.8981870813379023	0.0018018	0.00754736219098412	0.084	34.8022484478963	4.763672878203305
387	2.9208291679108545	0.0018018	0.00754736219098412	0.084	34.489735436852904	4.531184490434699
390	2.9434712544838066	0.0018018	0.00754736219098412	0.084	34.2325040422002	4.309958101457398
393	2.9661133410567593	0.0018018	0.00754736219098412	0.084	33.66055866962234	3.896257987914541
396	2.9887554276297115	0.0018018	0.00754736219098412	0.084	33.46167473012584	3.700217632673806
399	3.0113975142026637	0.0018018	0.00754736219098412	0.084	33.73198572774416	3.7566331232312105
402	3.034039600775616	0.0018018	0.00754736219098412	0.084	33.6484653352921	3.7934013943501084
405	3.0566816873485685	0.0018018	0.00754736219098412	0.084	33.84812474551239	4.150427084936846
408	3.0793237739215207	0.0018018	0.00754736219098412	0.084	33.86985300711052	3.9041743647503493
411	3.1019658604944738	0.0018018	0.00754736219098412	0.084	33.8838169156226	3.7704368363334098
414	3.124607947067426	0.0018018	0.00754736219098412	0.084	33.95682286277364	3.6252067217894064
417	3.147250033640378	0.0018018	0.00754736219098412	0.084	34.090430561902835	3.7440553827779297
420	3.1698921202133303	0.0018018	0.00754736219098412	0.084	34.4629937539882	3.84386215965271
423	3.192534206786283	0.0018018	0.00754736219098412	0.084	34.21681993177319	4.146298287372326
426	3.215176293359235	0.0018018	0.00754736219098412	0.084	34.618585416398574	4.303454276110393
429	3.2378183799321874	0.0018018	0.00754736219098412	0.084	34.725293025866144	4.871782660080067
432	3.2604604665051395	0.0018018	0.00754736219098412	0.084	34.63301957389206	4.838941871193786
435	3.283102553078092	0.0018018	0.00754736219098412	0.084	34.5440871461888	4.699203489601821
438	3.3057446396510444	0.0018018	0.00754736219098412	0.084	34.713011626150276	4.806026073865326
441	3.3283867262239966	0.0018018	0.00754736219098412	0.084	34.41432392551668	4.770134520161086
444	3.351028812796949	0.0018018	0.00754736219098412	0.084	34.39197824628282	4.70445990732149
447	3.373670899369902	0.0018018	0.00754736219098412	0.084	33.94467677938183	4.787730852206367
450	3.396312985942854	0.0018018	0.00754736219098412	0.084	33.81043094382263	4.863439466214604
453	3.4189550725158067	0.0018018	0.00754736219098412	0.084	34.16524367884967	4.84267503409531
456	3.441597159088759	0.0018018	0.00754736219098412	0.084	33.910272786978	5.147927520885295
459	3.464239245661711	0.0018018	0.00754736219098412	0.084	34.13443687235226	4.902380494675549
462	3.4868813322346632	0.0018018	0.00754736219098412	0.084	34.13767431136538	5.060065980251497
465	3.509523418807616	0.0018018	0.00754736219098412	0.084	34.08325600614037	4.740334993432019
468	3.532165505380568	0.0018018	0.00754736219098412	0.084	33.989638110275635	4.34875574633793
471	3.5548075919535203	0.0018018	0.00754736219098412	0.084	34.14891787445265	4.325452329093947
474	3.577449678526473	0.0018018	0.00754736219098412	0.084	34.02137207438077	4.148583717896723
477	3.600091765099425	0.0018018	0.00754736219098412	0.084	34.06250385517217	4.592190700894248
0	0.0	0.002079	0.008708494835750908	0.084	-11.653567079718192	3.429765063275969
3	0.02612548450725272	0.002079	0.008708494835750908	0.084	-10.160087122605358	3.41437537731639
6	0.05225096901450544	0.002079	0.008708494835750908	0.084	-6.946859231466891	3.261263365474398
9	0.07837645352175816	0.002079	0.008708494835750908	0.084	-3.8323490342885815	3.456644609006768
12	0.10450193802901088	0.002079	0.008708494835750908	0.084	-1.1056068942414157	3.5082734642371336
15	0.1306274225362636	0.002079	0.008708494835750908	0.084	1.519921250583762	3.3861012551022363
18	0.15675290704351633	0.002079	0.008708494835750908	0.084	4.1044116420614785	3.383872634230798
21	0.18287839155076904	0.002079	0.008708494835750908	0.084	6.499133978203331	3.6216745203679297
24	0.20900387605802176	0.002079	0.008708494835750908	0.084	8.87017433283625	3.400507392993419
27	0.2351293605652745	0.002079	0.008708494835750908	0.084	11.202965312070907	3.7506659050038413
30	0.2612548450725272	0.002079	0.008708494835750908	0.084	13.398621278142672	3.6873014078124067
33	0.28738032957977994	0.002079	0.008708494835750908	0.084	15.42834012301342	3.695068826137962
36	0.31350581408703265	0.002079	0.008708494835750908	0.084	17.14017300996942	3.8281445430749828
39	0.33963129859428537	0.002079	0.008708494835750908	0.084	18.848093146123812	3.993979913630437
42	0.3657567831015381	0.002079	0.008708494835750908	0.084	20.547847140833888	4.2099750524743
45	0.3918822676087908	0.002079	0.008708494835750908	0.084	21.914307828541546	4.158155842415694
48	0.4180077521160435	0.002079	0.008708494835750908	0.084	23.519762591065813	3.9883673829746162
51	0.4441332366232963	0.002079	0.008708494835750908	0.084	24.837141807589745	4.185254777803969
54	0.470258721130549	0.002079	0.008708494835750908	0.084	25.946068657855026	4.381103629265651
57	0.4963842056378017	0.002079	0.008708494835750908	0.084	26.84005746584133	4.133824117192309
60	0.5225096901450544	0.002079	0.008708494835750908	0.084	27.473070271241667	3.6548236328690633
63	0.5486351746523072	0.002079	0.008708494835750908	0.084	27.774146040253708	3.135787186684357
66	0.5747606591595599	0.002079	0.008708494835750908	0.084	28.78998840629282	3.5353503328692812
69	0.6008861436668127	0.002079	0.008708494835750908	0.084	29.657520704060694	3.6283190899680067
72	0.6270116281740653	0.002079	0.008708494835750908	0.084	30.15412794821761	4.023165014110234
75	0.653137112681318	0.002079	0.008708494835750908	0.084	30.333134865349134	3.8658713779166995
78	0.6792625971885707	0.002079	0.008708494835750908	0.084	30.398553711894756	3.868483433537494
81	0.7053880816958235	0.002079	0.008708494835750908	0.084	31.0065323378982	3.783110700733554
84	0.7315135662030762	0.002079	0.008708494835750908	0.084	31.521583143350483	3.8895227132745767
87	0.7576390507103289	0.002079	0.008708494835750908	0.084	31.74554598561774	3.887229303086101
90	0.7837645352175816	0.002079	0.008708494835750908	0.084	31.502242326074594	3.9447582195065216
93	0.8098900197248343	0.002079	0.008708494835750908	0.084	31.203894772214195	3.6779382611977525
96	0.836015504232087	0.002079	0.008708494835750908	0.084	30.892189380123842	3.792005703406254
99	0.8621409887393399	0.002079	0.008708494835750908	0.084	31.144655720135365	3.7450190666580516
102	0.8882664732465926	0.002079	0.008708494835750908	0.084	31.55923862091878	3.840346936653344
105	0.9143919577538453	0.002079	0.008708494835750908	0.084	31.892111820875435	3.96862079885731
108	0.940517442261098	0.002079	0.008708494835750908	0.084	32.401315794745706	4.124393308280485
111	0.9666429267683507	0.002079	0.008708494835750908	0.084	32.669484353800584	4.447313528961602
114	0.9927684112756034	0.002079	0.008708494835750908	0.084	32.72012289536856	4.361573421548418
117	1.0188938957828562	0.002079	0.008708494835750908	0.084	32.917351613345446	3.926377986426183
120	1.0450193802901089	0.002079	0.008708494835750908	0.084	32.663813959615574	3.8159496641394486
123	1.0711448647973616	0.002079	0.008708494835750908	0.084	32.14228501439088	3.8786251499990203
126	1.0972703493046143	0.002079	0.008708494835750908	0.084	31.905656850670617	3.7541466165683515
129	1.123395833811867	0.002079	0.008708494835750908	0.084	31.540595258139142	3.724080945890439
132	1.1495213183191197	0.002079	0.008708494835750908	0.084	30.815759389249084	3.9038500006953103
135	1.1756468028263727	0.002079	0.008708494835750908	0.084	30.47453295316762	3.8576992709335256
138	1.2017722873336254	0.002079	0.008708494835750908	0.084	30.631558963303657	3.6997390490850255
141	1.2278977718408781	0.002079	0.008708494835750908	0.084	30.538339125345445	4.036028096414483
144	1.2540232563481306	0.002079	0.008708494835750908	0.084	30.949147940341472	3.9195813482264987
147	1.2801487408553833	0.002079	0.008708494835750908	0.084	30.90103395852099	3.9179123495029335
150	1.306274225362636	0.002079	0.008708494835750908	0.084	30.770654581172924	3.8657453297780484
153	1.3323997098698888	0.002079	0.008708494835750908	0.084	30.507882498865737	3.979827707560959
156	1.3585251943771415	0.002079	0.008708494835750908	0.084	30.517830364360854	3.8185513128383275
159	1.3846506788843942	0.002079	0.008708494835750908	0.084	30.738973573775255	3.8337497832226743
162	1.410776163391647	0.002079	0.008708494835750908	0.084	30.62374873822962	4.088750234415818
165	1.4369016478988996	0.002079	0.008708494835750908	0.084	30.358064826452793	3.815907329271519
168	1.4630271324061523	0.002079	0.008708494835750908	0.084	30.93638013138542	3.7948487158033744
171	1.489152616913405	0.002079	0.008708494835750908	0.084	31.740812872180978	3.9513951930852538
174	1.5152781014206578	0.002079	0.008708494835750908	0.084	31.84891202259744	4.1974987319907315
177	1.5414035859279105	0.002079	0.008708494835750908	0.084	31.892249435752028	4.12950762389593
180	1.5675290704351632	0.002079	0.008708494835750908	0.084	32.03074587440732	3.8052478030984784
183	1.593654554942416	0.002079	0.008708494835750908	0.084	31.84040250691526	3.6759047189471024
186	1.6197800394496686	0.002079	0.008708494835750908	0.084	31.98652277489724	3.811074997819917
189	1.6459055239569214	0.002079	0.008708494835750908	0.084	32.21969465246007	3.679228702286018
192	1.672031008464174	0.002079	0.008708494835750908	0.084	32.419492039465396	3.49892467849376
195	1.698156492971427	0.002079	0.008708494835750908	0.084	32.38235866215312	3.7736226019322427
198	1.7242819774786797	0.002079	0.008708494835750908	0.084	32.80061512313688	3.5846810314940623
201	1.7504074619859324	0.002079	0.008708494835750908	0.084	33.163843486123795	3.8677827399095928
204	1.7765329464931852	0.002079	0.008708494835750908	0.084	33.55162286082563	4.153060464838053
207	1.8026584310004379	0.002079	0.008708494835750908	0.084	34.034890000173704	4.144583382381779
210	1.8287839155076906	0.002079	0.008708494835750908	0.084	33.899925773058015	4.032416295683364
213	1.8549094000149433	0.002079	0.008708494835750908	0.084	33.53098964500885	3.870991414062672
216	1.881034884522196	0.002079	0.008708494835750908	0.084	33.38809834897404	3.715774346296341
219	1.9071603690294487	0.002079	0.008708494835750908	0.084	33.609429748927774	4.0068483667081125
222	1.9332858535367015	0.002079	0.008708494835750908	0.084	33.79178511085255	4.072349323373951
225	1.9594113380439542	0.002079	0.008708494835750908	0.084	33.579161352428294	4.080148645895799
228	1.985536822551207	0.002079	0.008708494835750908	0.084	33.50452252093627	4.006244974088939
231	2.01166230705846	0.002079	0.008708494835750908	0.084	33.190581440245694	4.071497441701513
234	2.0377877915657123	0.002079	0.008708494835750908	0.084	32.519006763175945	4.324289459237475
237	2.0639132760729653	0.002079	0.008708494835750908	0.084	32.34760573568922	4.0176772854641785
240	2.0900387605802178	0.002079	0.008708494835750908	0.084	32.2620765917187	3.9546715761642224
243	2.1161642450874707	0.002079	0.008708494835750908	0.084	32.26877897838722	4.116890381695946
246	2.142289729594723	0.002079	0.008708494835750908	0.084	32.631528736600494	4.322758268751655
249	2.1684152141019757	0.002079	0.008708494835750908	0.084	32.91676496582983	4.664003862343849
252	2.1945406986092286	0.002079	0.008708494835750908	0.084	33.11964023402977	4.5532305866567695
255	2.220666183116481	0.002079	0.008708494835750908	0.084	33.42176931475485	4.603066660234966
258	2.246791667623734	0.002079	0.008708494835750908	0.084	34.18010418221212	4.326611697345994
261	2.2729171521309866	0.002079	0.008708494835750908	0.084	34.34154575524679	4.131982336494607
264	2.2990426366382395	0.002079	0.008708494835750908	0.084	34.649491142274805	4.0593177224338035
267	2.325168121145492	0.002079	0.008708494835750908	0.084	34.40693548738077	3.751721270340103
270	2.3512936056527454	0.002079	0.008708494835750908	0.084	34.18428585997213	3.9038217081122863
273	2.377419090159998	0.002079	0.008708494835750908	0.084	34.374472848885055	3.788015755880171
276	2.403544574667251	0.002079	0.008708494835750908	0.084	34.50718003423711	3.7329911195569325
279	2.4296700591745033	0.002079	0.008708494835750908	0.084	34.60535741399572	3.427749596634199
282	2.4557955436817562	0.002079	0.008708494835750908	0.084	34.50663710164685	3.4068990612718233
285	2.4819210281890087	0.002079	0.008708494835750908	0.084	34.27878699303308	3.6796685687416346
288	2.508046512696261	0.002079	0.008708494835750908	0.084	34.00277197476402	3.9594591700017014
291	2.534171997203514	0.002079	0.008708494835750908	0.084	33.76179377758633	4.3550982420812865
294	2.5602974817107667	0.002079	0.008708494835750908	0.084	33.7474936529322	4.312288924872549
297	2.5864229662180196	0.002079	0.008708494835750908	0.084	33.83791002137746	4.178249386787191
300	2.612548450725272	0.002079	0.008708494835750908	0.084	33.952030365620004	4.544526091233154
303	2.638673935232525	0.002079	0.008708494835750908	0.084	33.98474205432401	4.774637293964218
306	2.6647994197397775	0.002079	0.008708494835750908	0.084	33.892715214599804	4.5376812764721235
309	2.6909249042470305	0.002079	0.008708494835750908	0.084	33.775734279122446	4.179068874110074
312	2.717050388754283	0.002079	0.008708494835750908	0.084	33.44891835630633	4.040142153447943
315	2.743175873261536	0.002079	0.008708494835750908	0.084	33.89907130615247	4.148080443042912
318	2.7693013577687884	0.002079	0.008708494835750908	0.084	34.00548564538451	4.26896883529
321	2.7954268422760413	0.002079	0.008708494835750908	0.084	33.95462088369066	3.963566540923577
324	2.821552326783294	0.002079	0.008708494835750908	0.084	34.00786532216251	4.0666493104034425
327	2.8476778112905468	0.002079	0.008708494835750908	0.084	33.91457743519398	4.079084037416252
330	2.8738032957977993	0.002079	0.008708494835750908	0.084	33.761187907539274	3.919015571428576
333	2.899928780305052	0.002079	0.008708494835750908	0.084	34.00096288448108	3.6119279310363273
336	2.9260542648123047	0.002079	0.008708494835750908	0.084	33.93582736825912	3.761519996472302
339	2.9521797493195576	0.002079	0.008708494835750908	0.084	33.97370712926811	3.723382940137415
342	2.97830523382681	0.002079	0.008708494835750908	0.084	34.01289672838174	3.9060000174708414
345	3.004430718334063	0.002079	0.008708494835750908	0.084	33.88674426318408	3.9613687741636276
348	3.0305562028413155	0.002079	0.008708494835750908	0.084	33.81002974697069	3.894368971091274
351	3.0566816873485685	0.002079	0.008708494835750908	0.084	34.282651764256244	3.5953227022466763
354	3.082807171855821	0.002079	0.008708494835750908	0.084	34.7012249987306	3.584012911053186
357	3.108932656363074	0.002079	0.008708494835750908	0.084	35.23630816818031	3.889199027254384
360	3.1350581408703264	0.002079	0.008708494835750908	0.084	35.69082742988061	4.104064872814584
363	3.1611836253775794	0.002079	0.008708494835750908	0.084	35.87313310366522	4.395955576934496
366	3.187309109884832	0.002079	0.008708494835750908	0.084	36.005601638678044	4.7037616351770275
369	3.213434594392085	0.002079	0.008708494835750908	0.084	36.05278984963338	5.019632365643461
372	3.2395600788993373	0.002079	0.008708494835750908	0.084	36.034587097885414	4.80437481866544
375	3.26568556340659	0.002079	0.008708494835750908	0.084	36.222379484193006	4.790581312872524
378	3.2918110479138427	0.002079	0.008708494835750908	0.084	36.36672871179214	4.407002164440187
381	3.3179365324210957	0.002079	0.008708494835750908	0.084	36.17543129779356	3.787759125805383
384	3.344062016928348	0.002079	0.008708494835750908	0.084	35.90825975514292	3.6264073324901385
387	3.3701875014356015	0.002079	0.008708494835750908	0.084	36.03278611037399	3.637212033310122
390	3.396312985942854	0.002079	0.008708494835750908	0.084	35.478791238160696	3.7599645833815187
393	3.422438470450107	0.002079	0.008708494835750908	0.084	34.95062463915151	4.028576763502148
396	3.4485639549573595	0.002079	0.008708494835750908	0.084	35.21140243842503	3.743519815122757
399	3.4746894394646124	0.002079	0.008708494835750908	0.084	35.665895921983626	3.625550081922037
402	3.500814923971865	0.002079	0.008708494835750908	0.084	35.79597952455901	3.8801507342231933
405	3.526940408479118	0.002079	0.008708494835750908	0.084	35.96795805140313	4.017382541385277
408	3.5530658929863703	0.002079	0.008708494835750908	0.084	36.257173179601295	4.067310832236962
411	3.5791913774936233	0.002079	0.008708494835750908	0.084	35.87487305027864	4.204240694288553
414	3.6053168620008758	0.002079	0.008708494835750908	0.084	35.83906329945706	4.024277746123036
417	3.6314423465081287	0.002079	0.008708494835750908	0.084	35.76220564580942	3.912010880727232
420	3.657567831015381	0.002079	0.008708494835750908	0.084	35.73613143364813	4.283706039320447
423	3.683693315522634	0.002079	0.008708494835750908	0.084	35.97043575638115	4.052306770037178
426	3.7098188000298866	0.002079	0.008708494835750908	0.084	36.17434336960811	3.8208704619154394
429	3.7359442845371396	0.002079	0.008708494835750908	0.084	36.581047093935965	4.06630042358892
432	3.762069769044392	0.002079	0.008708494835750908	0.084	36.48304480881989	4.0974173357601416
435	3.788195253551645	0.002079	0.008708494835750908	0.084	36.61344230053724	4.238549123162394
438	3.8143207380588975	0.002079	0.008708494835750908	0.084	36.682449858204656	4.208991252602913
441	3.8404462225661504	0.002079	0.008708494835750908	0.084	36.762900278608164	4.423348338479706
444	3.866571707073403	0.002079	0.008708494835750908	0.084	36.87304132902293	4.551598111065776
447	3.892697191580656	0.002079	0.008708494835750908	0.084	37.20113753224963	4.31125453460615
450	3.9188226760879084	0.002079	0.008708494835750908	0.084	37.16896548230614	4.264139729109363
453	3.9449481605951613	0.002079	0.008708494835750908	0.084	37.049226400752566	4.342862836580848
456	3.971073645102414	0.002079	0.008708494835750908	0.084	37.05027681650961	4.23565798906908
459	3.9971991296096667	0.002079	0.008708494835750908	0.084	36.839417578766536	4.042603466613622
462	4.02332461411692	0.002079	0.008708494835750908	0.084	37.153626418605704	4.173398791092563
465	4.049450098624172	0.002079	0.008708494835750908	0.084	37.26420835456717	3.9012769426348344
468	4.075575583131425	0.002079	0.008708494835750908	0.084	36.803330366895274	3.6872031048707004
471	4.101701067638677	0.002079	0.008708494835750908	0.084	36.78323917999069	3.5934993032674627
474	4.1278265521459305	0.002079	0.008708494835750908	0.084	37.21522898274537	3.5893455643092604
477	4.153952036653183	0.002079	0.008708494835750908	0.084	37.47105791057295	3.4642731641778544
0	0.0	0.0023561999999999997	0.009869627480517692	0.084	-10.648664349264052	2.9804393016347444
3	0.02960888244155308	0.0023561999999999997	0.009869627480517692	0.084	-8.830634713073568	3.005416880040195
6	0.05921776488310616	0.0023561999999999997	0.009869627480517692	0.084	-5.069259354786394	3.0707071511026514
9	0.08882664732465924	0.0023561999999999997	0.009869627480517692	0.084	-1.5782750866183368	3.0650317293778704
12	0.11843552976621231	0.0023561999999999997	0.009869627480517692	0.084	1.637518268619076	3.0773386610527895
15	0.1480444122077654	0.0023561999999999997	0.009869627480517692	0.084	4.614366048293344	3.250663455193759
18	0.17765329464931848	0.0023561999999999997	0.009869627480517692	0.084	7.497116335757839	3.4577877152348555
21	0.20726217709087155	0.0023561999999999997	0.009869627480517692	0.084	10.269796498956644	3.3443891941182753
24	0.23687105953242463	0.0023561999999999997	0.009869627480517692	0.084	12.831598035210458	3.4047659180838883
27	0.26647994197397773	0.0023561999999999997	0.009869627480517692	0.084	15.250138553722525	3.3674033405439796
30	0.2960888244155308	0.0023561999999999997	0.009869627480517692	0.084	17.566542342038606	3.508652754626074
33	0.3256977068570839	0.0023561999999999997	0.009869627480517692	0.084	19.699221468921113	3.5897987771696775
36	0.35530658929863695	0.0023561999999999997	0.009869627480517692	0.084	21.56601105623899	3.78284942419882
39	0.38491547174019003	0.0023561999999999997	0.009869627480517692	0.084	23.372001770426284	3.819854359807079
42	0.4145243541817431	0.0023561999999999997	0.009869627480517692	0.084	25.03062390019071	3.8206200988029533
45	0.4441332366232962	0.0023561999999999997	0.009869627480517692	0.084	26.28743045372419	3.686005492071467
48	0.47374211906484925	0.0023561999999999997	0.009869627480517692	0.084	27.46832011104494	3.8650701115707635
51	0.5033510015064023	0.0023561999999999997	0.009869627480517692	0.084	28.56955940474263	3.791384041890335
54	0.5329598839479555	0.0023561999999999997	0.009869627480517692	0.084	29.312735182593684	3.666980252696408
57	0.5625687663895085	0.0023561999999999997	0.009869627480517692	0.084	29.93920339481489	3.3821299925939012
60	0.5921776488310616	0.0023561999999999997	0.009869627480517692	0.084	30.252296263824608	3.3112668494497943
63	0.6217865312726146	0.0023561999999999997	0.009869627480517692	0.084	30.794976961874553	3.3222232031334795
66	0.6513954137141678	0.0023561999999999997	0.009869627480517692	0.084	31.337535190977743	3.346447978577308
69	0.6810042961557209	0.0023561999999999997	0.009869627480517692	0.084	31.93994242975996	3.7997464690435825
72	0.7106131785972739	0.0023561999999999997	0.009869627480517692	0.084	32.23883567237109	3.7915283960567194
75	0.7402220610388269	0.0023561999999999997	0.009869627480517692	0.084	32.47641704519606	3.427371540144074
78	0.7698309434803801	0.0023561999999999997	0.009869627480517692	0.084	32.59648242514411	3.517219140046052
81	0.7994398259219332	0.0023561999999999997	0.009869627480517692	0.084	33.116949175667024	3.534385962229605
84	0.8290487083634862	0.0023561999999999997	0.009869627480517692	0.084	32.96568319934703	3.7096896421406615
87	0.8586575908050392	0.0023561999999999997	0.009869627480517692	0.084	32.6969977946811	3.6695018258647356
90	0.8882664732465924	0.0023561999999999997	0.009869627480517692	0.084	32.77247619539108	3.3606503207548535
93	0.9178753556881455	0.0023561999999999997	0.009869627480517692	0.084	33.12895412940557	3.5860743411916056
96	0.9474842381296985	0.0023561999999999997	0.009869627480517692	0.084	33.01260839663862	3.3565638788484597
99	0.9770931205712516	0.0023561999999999997	0.009869627480517692	0.084	33.091430927932024	3.400808094962771
102	1.0067020030128047	0.0023561999999999997	0.009869627480517692	0.084	32.821528836714414	2.975041660704987
105	1.0363108854543577	0.0023561999999999997	0.009869627480517692	0.084	33.01976772935697	3.4647326283782607
108	1.065919767895911	0.0023561999999999997	0.009869627480517692	0.084	33.20564882052337	3.4177025834252013
111	1.095528650337464	0.0023561999999999997	0.009869627480517692	0.084	33.482414464432516	3.696631722463338
114	1.125137532779017	0.0023561999999999997	0.009869627480517692	0.084	33.5023674422474	3.6712179786035555
117	1.15474641522057	0.0023561999999999997	0.009869627480517692	0.084	33.839898491268066	3.7396583309357236
120	1.1843552976621232	0.0023561999999999997	0.009869627480517692	0.084	34.01355629224237	3.75628606489503
123	1.2139641801036762	0.0023561999999999997	0.009869627480517692	0.084	34.1201932354332	3.7578972114606795
126	1.2435730625452293	0.0023561999999999997	0.009869627480517692	0.084	34.33325915995504	3.841135016312534
129	1.2731819449867823	0.0023561999999999997	0.009869627480517692	0.084	34.10143170363146	3.7178232106717592
132	1.3027908274283355	0.0023561999999999997	0.009869627480517692	0.084	34.10333546320447	3.919450199734353
135	1.3323997098698885	0.0023561999999999997	0.009869627480517692	0.084	34.25352634082787	3.863193570863448
138	1.3620085923114418	0.0023561999999999997	0.009869627480517692	0.084	34.27693727915862	3.537234970909354
141	1.3916174747529948	0.0023561999999999997	0.009869627480517692	0.084	34.608613603597846	3.471164151489081
144	1.4212263571945478	0.0023561999999999997	0.009869627480517692	0.084	35.08658274715655	3.43163940762561
147	1.4508352396361006	0.0023561999999999997	0.009869627480517692	0.084	35.431159898735025	3.146354378961576
150	1.4804441220776539	0.0023561999999999997	0.009869627480517692	0.084	35.285216821304495	3.367476232125534
153	1.5100530045192069	0.0023561999999999997	0.009869627480517692	0.084	35.7109277708153	3.653361080661367
156	1.5396618869607601	0.0023561999999999997	0.009869627480517692	0.084	35.77343028603306	3.746109879027237
159	1.5692707694023131	0.0023561999999999997	0.009869627480517692	0.084	35.552745569767524	3.772758208641562
162	1.5988796518438664	0.0023561999999999997	0.009869627480517692	0.084	35.381678264483874	3.542811539698532
165	1.6284885342854194	0.0023561999999999997	0.009869627480517692	0.084	35.03185155568218	3.3683555449519433
168	1.6580974167269724	0.0023561999999999997	0.009869627480517692	0.084	35.061911714853814	3.22345747062378
171	1.6877062991685257	0.0023561999999999997	0.009869627480517692	0.084	35.00444917311209	3.1761971603167316
174	1.7173151816100785	0.0023561999999999997	0.009869627480517692	0.084	34.84178641268377	3.531238883102676
177	1.7469240640516315	0.0023561999999999997	0.009869627480517692	0.084	35.0124010387598	3.401760235017908
180	1.7765329464931847	0.0023561999999999997	0.009869627480517692	0.084	35.48580302734797	3.375621116113359
183	1.8061418289347377	0.0023561999999999997	0.009869627480517692	0.084	35.65623055736801	3.5056711962982345
186	1.835750711376291	0.0023561999999999997	0.009869627480517692	0.084	35.80873348145399	3.5774273499843523
189	1.865359593817844	0.0023561999999999997	0.009869627480517692	0.084	35.72686353072472	3.676148217768211
192	1.894968476259397	0.0023561999999999997	0.009869627480517692	0.084	35.363354484980604	3.4701025500894747
195	1.9245773587009503	0.0023561999999999997	0.009869627480517692	0.084	35.257746842942474	3.299421428463022
198	1.9541862411425033	0.0023561999999999997	0.009869627480517692	0.084	34.84086747580159	3.367040470599981
201	1.983795123584056	0.0023561999999999997	0.009869627480517692	0.084	34.90533824081523	3.663771318523992
204	2.0134040060256093	0.0023561999999999997	0.009869627480517692	0.084	34.82537583241856	3.899559241658834
207	2.0430128884671626	0.0023561999999999997	0.009869627480517692	0.084	34.773348761047124	3.628708687655008
210	2.0726217709087154	0.0023561999999999997	0.009869627480517692	0.084	35.03495047753046	3.5114687914154312
213	2.1022306533502686	0.0023561999999999997	0.009869627480517692	0.084	35.15988227140418	3.5520757128324374
216	2.131839535791822	0.0023561999999999997	0.009869627480517692	0.084	35.20049089426713	3.3899395203636296
219	2.1614484182333746	0.0023561999999999997	0.009869627480517692	0.084	34.89147394094751	3.555691634272957
222	2.191057300674928	0.0023561999999999997	0.009869627480517692	0.084	35.25421663205734	3.635862682679617
225	2.220666183116481	0.0023561999999999997	0.009869627480517692	0.084	34.98440708627069	3.8588857747565313
228	2.250275065558034	0.0023561999999999997	0.009869627480517692	0.084	34.48116470299392	4.063805026288702
231	2.279883947999587	0.0023561999999999997	0.009869627480517692	0.084	33.92857895705132	3.6529841665106835
234	2.30949283044114	0.0023561999999999997	0.009869627480517692	0.084	34.043420390024636	3.500002964748178
237	2.339101712882693	0.0023561999999999997	0.009869627480517692	0.084	34.107531834407006	3.6506846022562343
240	2.3687105953242464	0.0023561999999999997	0.009869627480517692	0.084	34.27896443497647	3.9791720904951347
243	2.3983194777657992	0.0023561999999999997	0.009869627480517692	0.084	34.456952950578064	4.213714688835371
246	2.4279283602073525	0.0023561999999999997	0.009869627480517692	0.084	34.32885441089379	3.634695703626546
249	2.4575372426489057	0.0023561999999999997	0.009869627480517692	0.084	34.28130660368579	3.5601729207556914
252	2.4871461250904585	0.0023561999999999997	0.009869627480517692	0.084	34.445724104413685	3.5371227537660106
255	2.5167550075320118	0.0023561999999999997	0.009869627480517692	0.084	34.22198815818945	3.7485932763979606
258	2.5463638899735646	0.0023561999999999997	0.009869627480517692	0.084	34.334204823017636	3.794721937084766
261	2.575972772415118	0.0023561999999999997	0.009869627480517692	0.084	34.67386724584339	4.106317222545384
264	2.605581654856671	0.0023561999999999997	0.009869627480517692	0.084	34.90671534157747	3.8876692926502607
267	2.635190537298224	0.0023561999999999997	0.009869627480517692	0.084	34.87999568766457	3.7676318211797044
270	2.664799419739777	0.0023561999999999997	0.009869627480517692	0.084	34.760808765793016	3.58170364468753
273	2.6944083021813303	0.0023561999999999997	0.009869627480517692	0.084	34.7799570903299	3.2204626549968434
276	2.7240171846228836	0.0023561999999999997	0.009869627480517692	0.084	34.97371496529114	3.4836114448699083
279	2.7536260670644364	0.0023561999999999997	0.009869627480517692	0.084	35.02209757768877	3.885674741699974
282	2.7832349495059896	0.0023561999999999997	0.009869627480517692	0.084	35.49929935671274	3.9835658857019376
285	2.812843831947543	0.0023561999999999997	0.009869627480517692	0.084	35.74088459590283	3.9362974554499255
288	2.8424527143890956	0.0023561999999999997	0.009869627480517692	0.084	36.02142406406638	4.147571079736646
291	2.872061596830649	0.0023561999999999997	0.009869627480517692	0.084	35.82604662655012	4.097538595020479
294	2.9016704792722012	0.0023561999999999997	0.009869627480517692	0.084	35.7778609771844	3.8574389836370124
297	2.9312793617137545	0.0023561999999999997	0.009869627480517692	0.084	36.10673250388885	4.252395647053135
300	2.9608882441553077	0.0023561999999999997	0.009869627480517692	0.084	36.3379391218065	4.225537903225959
303	2.990497126596861	0.0023561999999999997	0.009869627480517692	0.084	36.41607349791447	4.410563099939702
306	3.0201060090384138	0.0023561999999999997	0.009869627480517692	0.084	36.55784698057651	4.6331337686680065
309	3.049714891479967	0.0023561999999999997	0.009869627480517692	0.084	36.4884470319289	4.563587339782524
312	3.0793237739215202	0.0023561999999999997	0.009869627480517692	0.084	36.635672368836374	4.111630191873013
315	3.108932656363073	0.0023561999999999997	0.009869627480517692	0.084	36.86098205304436	3.8253191461986855
318	3.1385415388046263	0.0023561999999999997	0.009869627480517692	0.084	36.905612314502314	3.703359407228879
321	3.1681504212461795	0.0023561999999999997	0.009869627480517692	0.084	36.94261982943014	3.8411272069168834
324	3.1977593036877328	0.0023561999999999997	0.009869627480517692	0.084	36.743187261531176	4.122413405526484
327	3.2273681861292856	0.0023561999999999997	0.009869627480517692	0.084	36.93890995763762	4.36767616399277
330	3.256977068570839	0.0023561999999999997	0.009869627480517692	0.084	36.99217306460749	4.320354742309981
333	3.286585951012392	0.0023561999999999997	0.009869627480517692	0.084	36.85771533059536	4.465187609098938
336	3.316194833453945	0.0023561999999999997	0.009869627480517692	0.084	36.66777970439029	4.398159960312494
339	3.345803715895498	0.0023561999999999997	0.009869627480517692	0.084	36.70988528002264	4.096529362465006
342	3.3754125983370513	0.0023561999999999997	0.009869627480517692	0.084	36.82067222677024	4.246042608663551
345	3.4050214807786037	0.0023561999999999997	0.009869627480517692	0.084	37.04720214245861	4.387782637560116
348	3.434630363220157	0.0023561999999999997	0.009869627480517692	0.084	37.05298198550762	4.299583498932263
351	3.46423924566171	0.0023561999999999997	0.009869627480517692	0.084	36.81166522069947	4.226936567883617
354	3.493848128103263	0.0023561999999999997	0.009869627480517692	0.084	36.80117247212066	4.018980494430355
357	3.523457010544816	0.0023561999999999997	0.009869627480517692	0.084	36.842054072548876	3.922060736541681
360	3.5530658929863694	0.0023561999999999997	0.009869627480517692	0.084	36.81935999114933	4.015604272680035
363	3.5826747754279222	0.0023561999999999997	0.009869627480517692	0.084	36.929032601359346	3.984762790307597
366	3.6122836578694755	0.0023561999999999997	0.009869627480517692	0.084	36.99379035874715	4.139813601438142
369	3.6418925403110287	0.0023561999999999997	0.009869627480517692	0.084	37.06211306344501	4.464604119600095
372	3.671501422752582	0.0023561999999999997	0.009869627480517692	0.084	37.15222120901581	4.308144862291048
375	3.7011103051941348	0.0023561999999999997	0.009869627480517692	0.084	37.644681785583586	4.854195608010724
378	3.730719187635688	0.0023561999999999997	0.009869627480517692	0.084	37.84289622787867	5.257088579235217
381	3.7603280700772412	0.0023561999999999997	0.009869627480517692	0.084	38.070691198986225	5.008334139982886
384	3.789936952518794	0.0023561999999999997	0.009869627480517692	0.084	38.2197580106209	4.892140414411802
387	3.8195458349603473	0.0023561999999999997	0.009869627480517692	0.084	38.17032144627062	4.283913038060388
390	3.8491547174019005	0.0023561999999999997	0.009869627480517692	0.084	38.066939382511286	4.418286169679954
393	3.8787635998434533	0.0023561999999999997	0.009869627480517692	0.084	37.95168829504372	4.086617906780215
396	3.9083724822850066	0.0023561999999999997	0.009869627480517692	0.084	38.08210937070054	4.357934187038423
399	3.9379813647265594	0.0023561999999999997	0.009869627480517692	0.084	38.14155309786622	4.500214374973647
402	3.967590247168112	0.0023561999999999997	0.009869627480517692	0.084	38.328966793092974	4.545800153059465
405	3.9971991296096654	0.0023561999999999997	0.009869627480517692	0.084	38.669810417636924	4.353776608983796
408	4.026808012051219	0.0023561999999999997	0.009869627480517692	0.084	38.775144778369125	4.297142479892511
411	4.056416894492772	0.0023561999999999997	0.009869627480517692	0.084	39.02756419793989	4.391591907346708
414	4.086025776934325	0.0023561999999999997	0.009869627480517692	0.084	39.059142117450115	3.7938252783820454
417	4.1156346593758775	0.0023561999999999997	0.009869627480517692	0.084	38.73929902740982	3.50192380995392
420	4.145243541817431	0.0023561999999999997	0.009869627480517692	0.084	38.3915651212973	3.114884345958849
423	4.174852424258984	0.0023561999999999997	0.009869627480517692	0.084	38.474287789025205	3.236615399152717
426	4.204461306700537	0.0023561999999999997	0.009869627480517692	0.084	38.74099660575577	3.377389990873381
429	4.23407018914209	0.0023561999999999997	0.009869627480517692	0.084	38.698458588758314	3.302269677133864
432	4.263679071583644	0.0023561999999999997	0.009869627480517692	0.084	38.88802194207617	3.502397139687301
435	4.293287954025197	0.0023561999999999997	0.009869627480517692	0.084	38.8959679548788	3.8650116720923346
438	4.322896836466749	0.0023561999999999997	0.009869627480517692	0.084	39.02665018600006	4.167148495984271
441	4.3525057189083025	0.0023561999999999997	0.009869627480517692	0.084	39.07529938940673	4.431641117386054
444	4.382114601349856	0.0023561999999999997	0.009869627480517692	0.084	38.995041623902964	4.496193222049911
447	4.411723483791409	0.0023561999999999997	0.009869627480517692	0.084	38.94125166691369	4.608081519792014
450	4.441332366232962	0.0023561999999999997	0.009869627480517692	0.084	38.690592711762186	4.558030160912122
453	4.470941248674515	0.0023561999999999997	0.009869627480517692	0.084	38.93050103624773	4.5398802269897525
456	4.500550131116068	0.0023561999999999997	0.009869627480517692	0.084	38.95725154927749	4.469702510767937
459	4.530159013557621	0.0023561999999999997	0.009869627480517692	0.084	38.691197303338576	4.4501399585642885
462	4.559767895999174	0.0023561999999999997	0.009869627480517692	0.084	38.557433654012826	4.693944332266808
465	4.589376778440727	0.0023561999999999997	0.009869627480517692	0.084	38.78544574962457	5.137901194898968
468	4.61898566088228	0.0023561999999999997	0.009869627480517692	0.084	38.52150812163344	4.9174295239739445
471	4.648594543323833	0.0023561999999999997	0.009869627480517692	0.084	38.45589844927997	4.597205420368814
474	4.678203425765386	0.0023561999999999997	0.009869627480517692	0.084	38.38286105626237	4.706724582531022
477	4.70781230820694	0.0023561999999999997	0.009869627480517692	0.084	38.3630458270325	4.104479267515313
0	0.0	0.0026334	0.011030760125284483	0.084	-9.10188710439177	4.8072378625306715
3	0.03309228037585345	0.0026334	0.011030760125284483	0.084	-7.161211062958798	4.678282055773565
6	0.0661845607517069	0.0026334	0.011030760125284483	0.084	-3.2219227059411537	4.63694424876474
9	0.09927684112756036	0.0026334	0.011030760125284483	0.084	0.5053771398188013	4.777505605163548
12	0.1323691215034138	0.0026334	0.011030760125284483	0.084	3.8580703387050375	4.531723011898801
15	0.16546140187926722	0.0026334	0.011030760125284483	0.084	6.880426520181715	4.257923085441037
18	0.1985536822551207	0.0026334	0.011030760125284483	0.084	10.166358214154384	4.19446635606194
21	0.23164596263097414	0.0026334	0.011030760125284483	0.084	12.893663847884106	4.138421482648983
24	0.2647382430068276	0.0026334	0.011030760125284483	0.084	15.584404351640158	4.312265758424932
27	0.297830523382681	0.0026334	0.011030760125284483	0.084	17.954198295552704	4.350738140853221
30	0.33092280375853445	0.0026334	0.011030760125284483	0.084	20.143849929879714	4.440203065931494
33	0.3640150841343879	0.0026334	0.011030760125284483	0.084	22.5893204068232	4.4427702675314205
36	0.3971073645102414	0.0026334	0.011030760125284483	0.084	24.53079577260658	4.1585350787730935
39	0.43019964488609486	0.0026334	0.011030760125284483	0.084	26.246654893370483	4.533393329046256
42	0.4632919252619483	0.0026334	0.011030760125284483	0.084	27.99809612752961	4.738323465576696
45	0.4963842056378017	0.0026334	0.011030760125284483	0.084	29.646812591926093	4.834771989381171
48	0.5294764860136552	0.0026334	0.011030760125284483	0.084	30.39591134882788	4.51915967208963
51	0.5625687663895086	0.0026334	0.011030760125284483	0.084	31.538472842342014	4.685334653644489
54	0.595661046765362	0.0026334	0.011030760125284483	0.084	32.16052056213454	4.717734531349621
57	0.6287533271412155	0.0026334	0.011030760125284483	0.084	32.61723092154724	4.737130381078426
60	0.6618456075170689	0.0026334	0.011030760125284483	0.084	32.618242970377224	4.566783679616377
63	0.6949378878929224	0.0026334	0.011030760125284483	0.084	32.688644189108146	4.396594511106268
66	0.7280301682687758	0.0026334	0.011030760125284483	0.084	33.157603176810355	4.315220981783846
69	0.7611224486446293	0.0026334	0.011030760125284483	0.084	33.37542270779345	4.593421803397553
72	0.7942147290204828	0.0026334	0.011030760125284483	0.084	33.569499471801926	4.762226895978638
75	0.8273070093963362	0.0026334	0.011030760125284483	0.084	33.6361183852473	4.878511439049802
78	0.8603992897721897	0.0026334	0.011030760125284483	0.084	33.908058076851496	5.2517593783454855
81	0.893491570148043	0.0026334	0.011030760125284483	0.084	34.241395004670544	5.055104902411766
84	0.9265838505238966	0.0026334	0.011030760125284483	0.084	34.17623727733459	4.734163348875159
87	0.9596761308997499	0.0026334	0.011030760125284483	0.084	33.894876088638384	4.634154117525661
90	0.9927684112756034	0.0026334	0.011030760125284483	0.084	33.60173076338238	4.501409301651745
93	1.0258606916514568	0.0026334	0.011030760125284483	0.084	33.81183893972377	4.560815273673403
96	1.0589529720273103	0.0026334	0.011030760125284483	0.084	33.924511624920115	4.396725897763697
99	1.0920452524031639	0.0026334	0.011030760125284483	0.084	34.01987787518149	4.1325429957632895
102	1.1251375327790172	0.0026334	0.011030760125284483	0.084	34.51240375423421	4.290103954750623
105	1.1582298131548707	0.0026334	0.011030760125284483	0.084	33.89607083969026	4.223004660052462
108	1.191322093530724	0.0026334	0.011030760125284483	0.084	33.67790233068462	4.4441054903090675
111	1.2244143739065776	0.0026334	0.011030760125284483	0.084	33.272713319356484	4.586370221021612
114	1.257506654282431	0.0026334	0.011030760125284483	0.084	33.4751770973688	4.73479746375257
117	1.2905989346582845	0.0026334	0.011030760125284483	0.084	33.20204066952583	4.926257037881117
120	1.3236912150341378	0.0026334	0.011030760125284483	0.084	32.910191831951224	5.120746657242847
123	1.3567834954099913	0.0026334	0.011030760125284483	0.084	33.366139165011965	5.059823878125046
126	1.3898757757858449	0.0026334	0.011030760125284483	0.084	33.37738661397212	5.1382256722452215
129	1.4229680561616984	0.0026334	0.011030760125284483	0.084	33.045607694546256	5.249542969025132
132	1.4560603365375515	0.0026334	0.011030760125284483	0.084	33.293638079637994	5.319782779877505
135	1.489152616913405	0.0026334	0.011030760125284483	0.084	33.775748217286115	5.315004127426256
138	1.5222448972892586	0.0026334	0.011030760125284483	0.084	33.53258479666279	5.048331524186657
141	1.5553371776651121	0.0026334	0.011030760125284483	0.084	33.866369748684	5.15646127399135
144	1.5884294580409657	0.0026334	0.011030760125284483	0.084	34.11758116695194	5.019750456547243
147	1.6215217384168188	0.0026334	0.011030760125284483	0.084	34.11057060223629	5.050247676842846
150	1.6546140187926723	0.0026334	0.011030760125284483	0.084	34.36556004240655	5.38893664913201
153	1.6877062991685259	0.0026334	0.011030760125284483	0.084	34.43221057169386	5.261486036057961
156	1.7207985795443794	0.0026334	0.011030760125284483	0.084	34.93509472880946	4.811090713066793
159	1.7538908599202325	0.0026334	0.011030760125284483	0.084	35.10295222121611	4.62534619800453
162	1.786983140296086	0.0026334	0.011030760125284483	0.084	35.171230237851404	4.428437776635068
165	1.8200754206719396	0.0026334	0.011030760125284483	0.084	35.21458460397465	4.928952498940204
168	1.8531677010477932	0.0026334	0.011030760125284483	0.084	35.57464209665326	4.78153211825861
171	1.8862599814236467	0.0026334	0.011030760125284483	0.084	35.92198514988386	4.611652134531424
174	1.9193522617994998	0.0026334	0.011030760125284483	0.084	36.421352556968266	4.481977755555383
177	1.9524445421753533	0.0026334	0.011030760125284483	0.084	36.55519350336197	4.639203342365483
180	1.985536822551207	0.0026334	0.011030760125284483	0.084	36.51999883126834	5.133684052845179
183	2.0186291029270604	0.0026334	0.011030760125284483	0.084	36.34534209391661	4.899560479231766
186	2.0517213833029135	0.0026334	0.011030760125284483	0.084	36.32921785883904	4.82951525652813
189	2.084813663678767	0.0026334	0.011030760125284483	0.084	36.10419969414542	4.885196659778435
192	2.1179059440546206	0.0026334	0.011030760125284483	0.084	35.9867173384629	4.591846682556914
195	2.150998224430474	0.0026334	0.011030760125284483	0.084	36.160002840870014	5.150080447818398
198	2.1840905048063277	0.0026334	0.011030760125284483	0.084	35.986156367950386	4.895522934054537
201	2.217182785182181	0.0026334	0.011030760125284483	0.084	35.72369303052868	4.621734530911232
204	2.2502750655580344	0.0026334	0.011030760125284483	0.084	35.88194011318101	4.489152820683994
207	2.283367345933888	0.0026334	0.011030760125284483	0.084	35.917574470469155	4.546953853853621
210	2.3164596263097414	0.0026334	0.011030760125284483	0.084	36.12495751893698	4.63253447228174
213	2.3495519066855945	0.0026334	0.011030760125284483	0.084	35.85052253425347	4.650752944870091
216	2.382644187061448	0.0026334	0.011030760125284483	0.084	35.351793955031205	4.849129628444212
219	2.4157364674373016	0.0026334	0.011030760125284483	0.084	35.5051427917039	5.049482877404895
222	2.448828747813155	0.0026334	0.011030760125284483	0.084	35.16357523255624	4.755579853243769
225	2.4819210281890087	0.0026334	0.011030760125284483	0.084	35.325539981262516	4.948100921540189
228	2.515013308564862	0.0026334	0.011030760125284483	0.084	35.465583721144164	4.656900719811789
231	2.5481055889407154	0.0026334	0.011030760125284483	0.084	35.46195255272137	4.312799566237273
234	2.581197869316569	0.0026334	0.011030760125284483	0.084	35.580274633811015	4.60438934219267
237	2.614290149692422	0.0026334	0.011030760125284483	0.084	35.8630605185151	4.532689903335392
240	2.6473824300682756	0.0026334	0.011030760125284483	0.084	36.29206607146167	4.332420324645522
243	2.680474710444129	0.0026334	0.011030760125284483	0.084	36.33474024282903	4.813784038476763
246	2.7135669908199826	0.0026334	0.011030760125284483	0.084	36.305739383876116	4.734512277119032
249	2.746659271195836	0.0026334	0.011030760125284483	0.084	37.21356524156786	4.513523927207326
252	2.7797515515716897	0.0026334	0.011030760125284483	0.084	37.50312278042536	4.695748411076901
255	2.8128438319475433	0.0026334	0.011030760125284483	0.084	37.32755013606931	4.655721638982845
258	2.845936112323397	0.0026334	0.011030760125284483	0.084	37.89415910122066	4.746530339748911
261	2.87902839269925	0.0026334	0.011030760125284483	0.084	38.68231105689447	4.646316304178798
264	2.912120673075103	0.0026334	0.011030760125284483	0.084	38.862763236941	4.575379307624785
267	2.9452129534509566	0.0026334	0.011030760125284483	0.084	39.05525803503947	4.711966379850918
270	2.97830523382681	0.0026334	0.011030760125284483	0.084	39.09983045465773	4.760317017762297
273	3.0113975142026637	0.0026334	0.011030760125284483	0.084	39.190282237503766	4.991424635203675
276	3.044489794578517	0.0026334	0.011030760125284483	0.084	39.42171143152193	4.9406091659174125
279	3.0775820749543707	0.0026334	0.011030760125284483	0.084	39.24145587665336	5.070596632173821
282	3.1106743553302243	0.0026334	0.011030760125284483	0.084	38.834388589407176	5.2061925320509745
285	3.143766635706078	0.0026334	0.011030760125284483	0.084	38.35959280569387	5.0758982405085735
288	3.1768589160819314	0.0026334	0.011030760125284483	0.084	38.16430844513814	4.668586635822376
291	3.209951196457784	0.0026334	0.011030760125284483	0.084	38.214092564583964	4.4650178973248265
294	3.2430434768336376	0.0026334	0.011030760125284483	0.084	37.77413798809414	4.888276122891266
297	3.276135757209491	0.0026334	0.011030760125284483	0.084	37.57322552735036	4.818775646249063
300	3.3092280375853447	0.0026334	0.011030760125284483	0.084	37.18642935724361	5.207159974865277
303	3.342320317961198	0.0026334	0.011030760125284483	0.084	37.13405317153059	5.015847338200259
306	3.3754125983370518	0.0026334	0.011030760125284483	0.084	37.294792931649404	4.836908930710503
309	3.4085048787129053	0.0026334	0.011030760125284483	0.084	37.15258125621799	4.705443420138785
312	3.441597159088759	0.0026334	0.011030760125284483	0.084	36.848598311025164	4.610101744548169
315	3.4746894394646124	0.0026334	0.011030760125284483	0.084	37.00286744131557	4.82446293231916
318	3.507781719840465	0.0026334	0.011030760125284483	0.084	37.12095458544431	4.788545040875632
321	3.5408740002163186	0.0026334	0.011030760125284483	0.084	36.94145754078864	4.963322596422319
324	3.573966280592172	0.0026334	0.011030760125284483	0.084	36.99183335399527	4.9689749662098786
327	3.6070585609680257	0.0026334	0.011030760125284483	0.084	37.20384610337894	4.749369844278586
330	3.6401508413438792	0.0026334	0.011030760125284483	0.084	37.73956340360298	5.077881602226717
333	3.6732431217197328	0.0026334	0.011030760125284483	0.084	37.97615993722674	5.61489094578092
336	3.7063354020955863	0.0026334	0.011030760125284483	0.084	38.08994990759955	5.876517470150136
339	3.73942768247144	0.0026334	0.011030760125284483	0.084	38.02670948875609	5.915920718429436
342	3.7725199628472934	0.0026334	0.011030760125284483	0.084	37.65355982747679	5.828273667772325
345	3.8056122432231465	0.0026334	0.011030760125284483	0.084	37.26759850203469	5.994885146774454
348	3.8387045235989996	0.0026334	0.011030760125284483	0.084	37.30955693981669	5.982555969285406
351	3.871796803974853	0.0026334	0.011030760125284483	0.084	36.76234759195992	5.286663725006333
354	3.9048890843507067	0.0026334	0.011030760125284483	0.084	36.49247749168379	4.940656954056654
357	3.9379813647265602	0.0026334	0.011030760125284483	0.084	36.21624586274867	4.5858071832465015
360	3.971073645102414	0.0026334	0.011030760125284483	0.084	36.12362699289052	4.684854420840869
363	4.004165925478268	0.0026334	0.011030760125284483	0.084	36.5220170793344	4.53397443117679
366	4.037258205854121	0.0026334	0.011030760125284483	0.084	36.79813503533603	4.68835987552188
369	4.070350486229974	0.0026334	0.011030760125284483	0.084	37.22482492421114	4.912369910680431
372	4.103442766605827	0.0026334	0.011030760125284483	0.084	37.56911518416596	5.094862857060744
375	4.136535046981681	0.0026334	0.011030760125284483	0.084	37.80194719295484	5.296968219259929
378	4.169627327357534	0.0026334	0.011030760125284483	0.084	38.07430420193888	5.768707200946253
381	4.202719607733388	0.0026334	0.011030760125284483	0.084	38.59012585016223	5.92566234977524
384	4.235811888109241	0.0026334	0.011030760125284483	0.084	38.49391829693605	5.635932928334785
387	4.268904168485095	0.0026334	0.011030760125284483	0.084	38.01391263878059	5.860751719323837
390	4.301996448860948	0.0026334	0.011030760125284483	0.084	37.83014861435252	5.5751959119692
393	4.335088729236802	0.0026334	0.011030760125284483	0.084	37.579107864928304	5.186463321594324
396	4.368181009612655	0.0026334	0.011030760125284483	0.084	37.793042600356806	4.932274627525643
399	4.4012732899885085	0.0026334	0.011030760125284483	0.084	38.406492489220646	4.989674793096757
402	4.434365570364362	0.0026334	0.011030760125284483	0.084	38.53531370474303	5.31320904513996
405	4.467457850740216	0.0026334	0.011030760125284483	0.084	38.409497325652445	5.361547267134587
408	4.500550131116069	0.0026334	0.011030760125284483	0.084	38.314486263975354	5.449967786808689
411	4.533642411491923	0.0026334	0.011030760125284483	0.084	38.14044211618748	4.994028945801219
414	4.566734691867776	0.0026334	0.011030760125284483	0.084	38.22734685339293	4.312198107215371
417	4.59982697224363	0.0026334	0.011030760125284483	0.084	38.56947322291044	3.938189171875023
420	4.632919252619483	0.0026334	0.011030760125284483	0.084	39.16670838168265	3.833170262916674
423	4.666011532995336	0.0026334	0.011030760125284483	0.084	39.015921767248216	3.4963420054124086
426	4.699103813371189	0.0026334	0.011030760125284483	0.084	38.77983115056641	3.4522478295396914
429	4.732196093747043	0.0026334	0.011030760125284483	0.084	38.83945875422916	3.9433185107715314
432	4.765288374122896	0.0026334	0.011030760125284483	0.084	39.03078878717549	4.277892699090583
435	4.79838065449875	0.0026334	0.011030760125284483	0.084	39.01039098437673	4.750092855488219
438	4.831472934874603	0.0026334	0.011030760125284483	0.084	39.061387415221226	5.146547787416556
441	4.864565215250457	0.0026334	0.011030760125284483	0.084	38.78133868427532	5.375272099086009
444	4.89765749562631	0.0026334	0.011030760125284483	0.084	38.744122401758354	5.385059912425111
447	4.930749776002164	0.0026334	0.011030760125284483	0.084	38.5355155805202	5.39744067877866
450	4.9638420563780175	0.0026334	0.011030760125284483	0.084	38.11201549717604	5.201413486935186
453	4.9969343367538706	0.0026334	0.011030760125284483	0.084	37.98071520929912	5.071443767833985
456	5.030026617129724	0.0026334	0.011030760125284483	0.084	38.15987690062959	5.0517710168011325
459	5.063118897505578	0.0026334	0.011030760125284483	0.084	38.48810890844174	5.018016976662377
462	5.096211177881431	0.0026334	0.011030760125284483	0.084	38.03424260261894	5.605618066021501
465	5.129303458257285	0.0026334	0.011030760125284483	0.084	37.9930282520998	5.293790023732886
468	5.162395738633138	0.0026334	0.011030760125284483	0.084	38.01029482848562	5.341244546559234
471	5.195488019008992	0.0026334	0.011030760125284483	0.084	37.91015950255068	5.5120153853412095
474	5.228580299384844	0.0026334	0.011030760125284483	0.084	38.32529844490514	5.2334097859638335
477	5.261672579760699	0.0026334	0.011030760125284483	0.084	38.92371626667422	5.183878192532375
