# Supplementary material for: Multiscale stress dynamics in sheared liquid foams revealed by tomo-rheoscopy
Source: Nat Commun. 2025 Oct 16;16:9210. doi: 10.1038/s41467-025-64412-z (PMC12533193; doi:10.1038/s41467-025-64412-z)
Supplement: Supplementary file 10 — Source Data [file 41467_2025_64412_MOESM10_ESM.zip › DataFile/Fig2cd.csv]

t [s]	tau_im [uNm]	tau_rheo [uNm]	tau_im_std [uNm]	lf [-]
0	-0.5993393260115201	-0.4698840595198081	0.45880536814247774	0.057
3	-0.4238079758783887	-0.27120275943690414	0.4651845646734359	0.057
6	-0.23370609740269352	-0.1063099035283658	0.47313838172415584	0.057
9	-0.07373391035827193	0.042475170692631764	0.4752476875881649	0.057
12	0.08534876110392398	0.18313802307951982	0.45783935575703716	0.057
15	0.24124838966086629	0.3142703436372768	0.4615878024177492	0.057
18	0.3846182935001261	0.44433921764779966	0.47475403172785974	0.057
21	0.532428411932552	0.5737519033098505	0.4676359127793329	0.057
24	0.6622180211824736	0.6896608215026729	0.47486428998225905	0.057
27	0.8070066087108848	0.7931886034104039	0.4718596221295495	0.057
30	0.9193009058556522	0.8905376327896957	0.49023356035066384	0.057
33	1.0310758491019656	0.9821590825337495	0.47523683381612314	0.057
36	1.1352825162297715	1.075750927193137	0.4948786071905945	0.057
39	1.2385324577408707	1.1510952129818495	0.4912582768190291	0.057
42	1.3179118467009567	1.212471042760509	0.506939835898983	0.057
45	1.396728576527214	1.2732390332551393	0.49621263921834075	0.057
48	1.4380997884304543	1.3219935706840682	0.5100678594521345	0.057
51	1.49998346858813	1.367416511502172	0.4795555740863319	0.057
54	1.541893274848972	1.4112395903957404	0.4741136160924529	0.057
57	1.6084907830774926	1.4464571937168915	0.4523593388344888	0.057
60	1.652657699348608	1.478157389244556	0.45609314879261614	0.057
63	1.691510354335695	1.5042470115593554	0.4452713121067451	0.057
66	1.7195318139984481	1.527820353549785	0.46774041223948715	0.057
69	1.7343561339852704	1.5432905737087068	0.48477925989396964	0.057
72	1.7418924329339651	1.570151975683899	0.5044022807002893	0.057
75	1.7579033457393876	1.5875051459058684	0.5460267275102562	0.057
78	1.7445506475496106	1.5802506715214955	0.509854139634635	0.057
81	1.7405839640606615	1.5843891403429369	0.48791158721346267	0.057
84	1.7310007560294922	1.5799148068019018	0.47833524806477756	0.057
87	1.724456747192563	1.5789345834295654	0.4954904858753633	0.057
90	1.7515563816706758	1.5771554052824255	0.49125266392083056	0.057
93	1.7708845029541787	1.5793778763374575	0.5073333862159453	0.057
96	1.7797636287608236	1.587583542921577	0.5130998200813915	0.057
99	1.77124270657694	1.5884856852082556	0.5116691823322821	0.057
102	1.7904168096055122	1.5886912529544759	0.501949331209664	0.057
105	1.798924598453943	1.600600844832499	0.5024915218613415	0.057
108	1.8261967045581653	1.6236959754317308	0.5117374028262802	0.057
111	1.841450726241604	1.627696313299891	0.5020655167932303	0.057
114	1.8423475823276478	1.6333897298436217	0.4955404761173973	0.057
117	1.8205889846397536	1.6220831788407728	0.5060776555586499	0.057
120	1.7904289106371678	1.6069836139450788	0.5529621437355494	0.057
123	1.821902919386574	1.62969162430999	0.5535889192194162	0.057
126	1.82227423724173	1.6469887252034032	0.5521623915039062	0.057
129	1.8171773321501763	1.6635882301646898	0.5179739981884172	0.057
132	1.8046357964512758	1.6676970833370892	0.5172035811483086	0.057
135	1.8106498637881225	1.6673158665008936	0.546590287122567	0.057
138	1.832375604021355	1.6699324709797863	0.5062973842320313	0.057
141	1.842588095163879	1.680947499641378	0.5399405330896193	0.057
144	1.833954335875852	1.6945742250493716	0.5112291763746754	0.057
147	1.8573720667021796	1.7049068932374154	0.5095342018986705	0.057
150	1.8605228715560143	1.7100460931365908	0.5018903332478031	0.057
153	1.8619641618083034	1.7158924131095548	0.4879706489773035	0.057
156	1.868048613622057	1.7134464408993342	0.4873122003542818	0.057
159	1.8733720417626583	1.7111087635781796	0.49349169569768925	0.057
162	1.8743872902551084	1.7138736773601073	0.5027985946158157	0.057
165	1.8872044384669422	1.727854357224998	0.5270591626800297	0.057
168	1.9112221648129686	1.7318513605374968	0.5363583302968407	0.057
171	1.9050463997135694	1.7216527182927477	0.5329347212752413	0.057
174	1.9081104617127291	1.7216527937781472	0.5388079904562199	0.057
177	1.8831552565968663	1.7058709539292707	0.5231894047655101	0.057
180	1.8700408216906248	1.6970139745141604	0.5241972481986741	0.057
183	1.8657342146999945	1.6937699331457319	0.5328597666616396	0.057
186	1.8781281445194746	1.6954270032677266	0.5332653303884405	0.057
189	1.9057557994039622	1.7124982184094524	0.5298573961705152	0.057
192	1.9204626744646802	1.7055965051645672	0.5428584866855302	0.057
195	1.9247232249912645	1.7073038735621526	0.5489503966261409	0.057
198	1.9276117277964335	1.714820940988155	0.529464292572625	0.057
201	1.9394270469289212	1.7266605847839196	0.5375005571204974	0.057
204	1.9583016063147913	1.7386172160948787	0.543216687832345	0.057
207	1.9750005548280232	1.7578853081638877	0.5404630379423195	0.057
210	1.9757957361673626	1.7624715595583855	0.5371422115551713	0.057
213	1.973343452709546	1.767288660607607	0.5236336593060128	0.057
216	1.99088260041423	1.7751189391357725	0.5425953582622697	0.057
219	2.0039889710365815	1.776263013004749	0.5474475914557896	0.057
222	1.9987124422889297	1.7655275063249214	0.5313945723105603	0.057
225	2.0190519214724323	1.780224950047731	0.5241557814184292	0.057
228	2.0438059707474205	1.802837887528078	0.5604594678141347	0.057
231	2.035860536970426	1.7959669357163386	0.5552212417685061	0.057
234	2.021560362197885	1.7880245572832525	0.5143278904844301	0.057
237	2.0264215183686667	1.7891053396154095	0.5789487069559591	0.057
240	2.0067789989144007	1.7853098326464925	0.5509058761127592	0.057
243	1.9953481505220163	1.7705385842467436	0.5293911771413188	0.057
246	1.976789549353691	1.7461863086985208	0.5310204713137451	0.057
249	1.984188755857506	1.7574652365215058	0.5568198249524384	0.057
252	1.9913601597648645	1.764064271156307	0.5614149485634071	0.057
255	2.003256094336225	1.772895542751119	0.5607488458254989	0.057
258	2.014573272052416	1.780059513221077	0.5460571512313454	0.057
261	2.0057490538832803	1.7809452259492133	0.5450962878972301	0.057
264	2.0069987350364964	1.7934532909569922	0.5356526330823717	0.057
267	2.0322512254113816	1.8137899719814405	0.49912862068546315	0.057
270	2.0715217595516897	1.8292670489902791	0.5368690369279987	0.057
273	2.062205057428544	1.829368087236574	0.4884680197768096	0.057
276	2.037936938159164	1.80739369262417	0.510260626351955	0.057
279	2.0354882051320566	1.8070555520901406	0.48921083851808794	0.057
282	2.050879042595512	1.8105375628298817	0.4847418772823116	0.057
285	2.066507854847278	1.8195568613660216	0.4999831050868805	0.057
288	2.0778563511948196	1.8331084200863095	0.5139245396078524	0.057
291	2.070095261090937	1.8438927489074948	0.5153829883568231	0.057
294	2.0686811480133764	1.8368642403563649	0.527738219355009	0.057
297	2.0382039187132848	1.8315153096185743	0.5464121391450292	0.057
300	2.0860970329307684	1.840400656741827	0.5735705167252966	0.057
303	2.112728433196303	1.8591207799780631	0.5823782180411171	0.057
306	2.1100943874797347	1.8657761745471482	0.5704454687126328	0.057
309	2.0769583666363958	1.8770673325936902	0.552692197792316	0.057
312	2.068174282317641	1.8806947431441376	0.5316931986123455	0.057
315	2.0632158918849988	1.8794588920641342	0.523042682527968	0.057
318	2.055121072685665	1.884460262016164	0.535776044364099	0.057
321	2.0499091720155738	1.8765993324174632	0.5409705454606063	0.057
324	2.064752953924501	1.8785765793982239	0.515669336117859	0.057
327	2.057137384843897	1.8733924757600804	0.5443154325079448	0.057
330	2.070215648959308	1.8671474909348849	0.5364547031149917	0.057
333	2.0782909335065893	1.8722420909437794	0.5428388536617718	0.057
336	2.090043102473062	1.879025760457908	0.5308498854120881	0.057
339	2.1041478678298255	1.887800533673103	0.5245542177834673	0.057
342	2.10412539590856	1.9030162646757742	0.4964427813730243	0.057
345	2.1187189242091247	1.9151734054744955	0.49579950851876164	0.057
348	2.11299904148222	1.926072404467381	0.5013929425980195	0.057
351	2.1224832929857502	1.930213706402993	0.5019238862673719	0.057
354	2.124080699760397	1.9478977523415655	0.5136906249617019	0.057
357	2.1355577549739313	1.947124979616545	0.5049015876496694	0.057
360	2.1361618956625428	1.9441958217964659	0.5015516891048772	0.057
363	2.1541713188290967	1.9467107086471411	0.5270990617691503	0.057
366	2.1589557693302543	1.954370066094198	0.5322299681466094	0.057
369	2.149189657055704	1.9601743161859397	0.5292522322421187	0.057
372	2.158450618461083	1.9636238770565468	0.5407713977455262	0.057
375	2.1619566290432175	1.9544629192466292	0.5191470498048355	0.057
378	2.155042867800644	1.9451039071828047	0.5248535299380468	0.057
381	2.1452396775633793	1.940891432675526	0.5119824759463408	0.057
384	2.145935660682409	1.9372258978794659	0.5350049695408527	0.057
387	2.1407312135698624	1.9428077008567008	0.562312625386479	0.057
390	2.12976237959688	1.9455372355419938	0.5730725408577915	0.057
393	2.1440495865314007	1.9561148917084548	0.5353159104608667	0.057
396	2.132705734165687	1.9644410549335525	0.5529682417652214	0.057
399	2.1297757627327902	1.9666161065655017	0.5389487582080149	0.057
402	2.1272200514537016	1.974540423690008	0.5262352838013886	0.057
405	2.1423036211671462	1.978714379097394	0.5276293056106802	0.057
408	2.142795988814075	1.984238341250096	0.5288213356027066	0.057
411	2.1591719119009922	1.9873126742505376	0.5258582698219333	0.057
414	2.130063635746178	1.9866377378093847	0.5307889184382828	0.057
417	2.1054245197291825	1.983013887214182	0.5235131930637823	0.057
420	2.1252776238996156	1.9808783594827206	0.5296729932553649	0.057
423	2.1441390472482245	1.9908572430520586	0.5166240794489028	0.057
426	2.14175505663576	1.9931882483097145	0.5241145381561795	0.057
429	2.147128071821619	1.9929717125874895	0.5284103819565926	0.057
432	2.167891726863126	2.00340796864336	0.5255144592374295	0.057
435	2.1625290908764727	2.0038973446324673	0.5255651856181427	0.057
438	2.179909784670999	2.0041401640785064	0.5542534905698875	0.057
441	2.1810512076757917	2.002136745845519	0.5441832109925276	0.057
444	2.185576036163286	1.9993874041100905	0.5450369464669227	0.057
447	2.208973589903377	2.0214924483339582	0.5555555075529197	0.057
450	2.2193163874564363	2.04055218323703	0.5559115239035205	0.057
453	2.2690351330696394	2.042566908770816	0.5241001968714479	0.057
456	2.2864426910961746	2.049567784655848	0.5203895335045284	0.057
459	2.2990211276077583	2.0523928513694605	0.5172538970017372	0.057
462	2.2812305571021287	2.0451737770528693	0.5208884502640265	0.057
465	2.2824699698284108	2.0526108423722946	0.5227981215170064	0.057
0	-0.9773110770596	-0.834987588294932	0.35678340269446435	0.084
3	-0.8397484552181437	-0.5310928552291106	0.3551717410172567	0.084
6	-0.5557095911376476	-0.2647250407832552	0.3541979742095998	0.084
9	-0.2904057338068076	-0.015462296185847877	0.3591567173705881	0.084
12	-0.04233465993681544	0.22117224912240618	0.35578797329297496	0.084
15	0.18353518775341743	0.4450538592191691	0.35005171313223826	0.084
18	0.4147451298473791	0.6573662652562714	0.34980502886840414	0.084
21	0.6223690335295409	0.8580242355362934	0.3499100898837475	0.084
24	0.8263872464768038	1.0490771264425467	0.3492887111859865	0.084
27	1.0174089970881497	1.233986820149639	0.35770358094028915	0.084
30	1.2007973457002687	1.4058794545674342	0.35856114641441394	0.084
33	1.3864792781139355	1.5600656763275775	0.35908344518331065	0.084
36	1.5416968056632325	1.6946429802417837	0.35836114908799516	0.084
39	1.6922437363145728	1.8358867073457799	0.36743494661700626	0.084
42	1.8384657338829598	1.9506099933613	0.37917777873075115	0.084
45	1.9570103506756085	2.0437451226275427	0.3777481255827448	0.084
48	2.058390176687295	2.1216673977310734	0.3754831915282435	0.084
51	2.16235366053577	2.1940519294498406	0.37751864475877855	0.084
54	2.239324506232003	2.2645310777701324	0.37604871476272866	0.084
57	2.3105466311083958	2.323518249578045	0.36539546662518957	0.084
60	2.3606713500051013	2.3526885281977545	0.35693673963155537	0.084
63	2.405626437309182	2.3955360695514254	0.3553632635471331	0.084
66	2.468939319157285	2.4374806682556387	0.36288976019479774	0.084
69	2.5263716664925004	2.4746293712721315	0.37955584552217	0.084
72	2.5676020819097958	2.507050658359547	0.3871168026853018	0.084
75	2.5949822200648436	2.5132643805104125	0.3756150400556854	0.084
78	2.62686800919124	2.5259840288174966	0.3887336286812301	0.084
81	2.67166313276471	2.5372973362502953	0.37802251782976815	0.084
84	2.6831054806736496	2.548785532708056	0.3727460874143139	0.084
87	2.6928626737839045	2.5459750185893237	0.36932358973756824	0.084
90	2.694033585983001	2.5390728746616498	0.3612127151504608	0.084
93	2.7078494218637377	2.550073256273518	0.3673452483526629	0.084
96	2.711326265283405	2.564144417451314	0.36207734316637313	0.084
99	2.7242261354243924	2.581225768245081	0.3661044631360434	0.084
102	2.746624564352245	2.584417924482686	0.36672847146767046	0.084
105	2.7546274185368884	2.5991891151333735	0.3752231092891371	0.084
108	2.776815663098138	2.621459363819572	0.38249400416606016	0.084
111	2.7811477965640354	2.6288357514243077	0.3939696066656257	0.084
114	2.7843585338149035	2.6240188805805356	0.39858014925365853	0.084
117	2.795056690818914	2.6321834502557198	0.39546760218629967	0.084
120	2.7905349519781684	2.6453494963371855	0.402638908844405	0.084
123	2.798084881511245	2.6384435092370047	0.3977008286583579	0.084
126	2.7956765484622763	2.641033719057218	0.40006721203063333	0.084
129	2.7823539232065317	2.6343078042394943	0.39804057891301514	0.084
132	2.774617841607118	2.632185783338118	0.40101922054514183	0.084
135	2.779722860509726	2.639094087635744	0.4001235246222561	0.084
138	2.782899789473964	2.6536074544709787	0.3793297262838082	0.084
141	2.796282644902319	2.666700696725143	0.38867115985712974	0.084
144	2.825515263696692	2.6762066842897787	0.38749728985957876	0.084
147	2.835113793078905	2.6789452992539977	0.3861063793060308	0.084
150	2.8464930091002563	2.695872073552646	0.40169743243444883	0.084
153	2.858826438999407	2.7099940888678877	0.40142724487836823	0.084
156	2.87790870021557	2.718944041317529	0.3866581170082373	0.084
159	2.885773955889606	2.731403248248998	0.384495849302043	0.084
162	2.8877536308183505	2.726959521452908	0.3915378336262402	0.084
165	2.878026016227963	2.7231198958434035	0.3913308804287919	0.084
168	2.894353418513361	2.7388168515729596	0.38447322086981933	0.084
171	2.916010449014215	2.752319054381081	0.38560166829925424	0.084
174	2.925819706789746	2.751914433014791	0.38879448015993284	0.084
177	2.9364558388701627	2.740122693458415	0.3872152637465855	0.084
180	2.955895324239216	2.732969718824845	0.3985847093942893	0.084
183	2.9530450721726464	2.7270243951676076	0.39542926693271657	0.084
186	2.9528278349505883	2.731668463023917	0.3974577684938939	0.084
189	2.9505893684179716	2.742946645604044	0.4027304218911948	0.084
192	2.937786501435406	2.7404468662323156	0.38857547938302306	0.084
195	2.935078694426272	2.73835716164878	0.4016211192736709	0.084
198	2.9237660553358964	2.742578160745268	0.39502099251522893	0.084
201	2.9294995446722174	2.7397291460836724	0.3923503301257167	0.084
204	2.940209006993677	2.7420919949805933	0.39308930448217017	0.084
207	2.946353703412203	2.747061154298734	0.3767870685082138	0.084
210	2.949986274363498	2.760855801913775	0.3798350246688017	0.084
213	2.9440126386269667	2.755682604078934	0.3802753082945831	0.084
216	2.9372961397487614	2.751429767135557	0.37812939788652805	0.084
219	2.936525957331963	2.757373436265786	0.38894385532395626	0.084
222	2.934210522602392	2.7566509373582995	0.3847291052751142	0.084
225	2.9364402415904727	2.751368781116256	0.3975094959162558	0.084
228	2.939397617502578	2.74950316854539	0.39925548591635923	0.084
231	2.9336758285248736	2.747742683308093	0.38879595216122886	0.084
234	2.938710619260308	2.7664180808899608	0.39218041950742394	0.084
237	2.946950337626909	2.77122978526849	0.395505825473502	0.084
240	2.9661016758012515	2.785054403938281	0.39913603636458483	0.084
243	2.9696452167869105	2.7796985610337033	0.4154429358182722	0.084
246	2.971463585870013	2.7859746896698905	0.4063633931265405	0.084
249	2.9927221035610896	2.8036832663949616	0.3977101602833544	0.084
252	3.0042879794095634	2.8112013518930175	0.3968594141802921	0.084
255	3.0000321573915043	2.8168472050446254	0.4012310583902759	0.084
258	3.030409770757474	2.819344571219057	0.4045976006915698	0.084
261	3.0557632799221124	2.8216648053182647	0.40445268833579184	0.084
264	3.070143957181545	2.8337970354427897	0.3929764978264691	0.084
267	3.0676944956845342	2.8376649167260224	0.393564050879451	0.084
270	3.062161074456742	2.8455859639545493	0.39416461874731784	0.084
273	3.0694748845373923	2.865126405056924	0.3927424148580086	0.084
276	3.0785894350412506	2.8642813115767485	0.39960247191261217	0.084
279	3.0805593826986075	2.8731850744335694	0.407188041717447	0.084
282	3.075685927284062	2.8625379436497482	0.4084071935368775	0.084
285	3.062541060878676	2.8440958555273195	0.40393864863880863	0.084
288	3.0601132721384445	2.834787325337214	0.4018316363211478	0.084
291	3.055341808322818	2.8202128682352434	0.40472247091463653	0.084
294	3.0466338266666733	2.8367729964064363	0.41437748508242916	0.084
297	3.054359223502812	2.845068219020386	0.4174846543109072	0.084
300	3.0518590362820333	2.8513990421868516	0.4379577187755276	0.084
303	3.0548731813452865	2.8641659689116366	0.4408373967337534	0.084
306	3.071223825533409	2.863769499052727	0.4337555264439666	0.084
309	3.0674066444403087	2.863710129276715	0.4214941900912747	0.084
312	3.053475013901132	2.87218835301549	0.40809769076107694	0.084
315	3.065705319807439	2.8764566666702445	0.4125205722538446	0.084
318	3.080434117275383	2.8729111818652933	0.4127298651911696	0.084
321	3.0817839338380755	2.8706047465310967	0.41204782750509295	0.084
324	3.0802587882534618	2.878337840765424	0.4162546038587398	0.084
327	3.083039675726844	2.88371094121952	0.41854107210988634	0.084
330	3.0943847847638524	2.9017245210565474	0.42142177979015144	0.084
333	3.104017268752476	2.8981790499103335	0.4272762443158242	0.084
336	3.107412895327614	2.884374993844423	0.4378605554066067	0.084
339	3.111035359551546	2.87761281531144	0.4350293860017226	0.084
342	3.1070690178027722	2.883992973112774	0.4368691040090528	0.084
345	3.0985343142964323	2.8773159223585694	0.4455940028841434	0.084
348	3.098881012984587	2.8772298923827755	0.4446513931213976	0.084
351	3.0963627163657073	2.884339364502682	0.41991648874930343	0.084
354	3.1017679869977526	2.8864929667249624	0.4094646908695941	0.084
357	3.103234931856118	2.892491139037406	0.4028939020562655	0.084
360	3.1050302533052507	2.909034317541805	0.4106089533086647	0.084
363	3.1212739236298126	2.9328229344159267	0.4136754114020373	0.084
366	3.131471090779755	2.9556574178758384	0.4228281221976773	0.084
369	3.144975624796301	2.9565381921385674	0.44261329297065605	0.084
372	3.155942687169206	2.9603656773851172	0.4403232184326818	0.084
375	3.174042649015128	2.9671402897238295	0.45305047385495745	0.084
378	3.1912103557192206	2.971962441154109	0.4661726324382	0.084
381	3.207185672315972	2.983975586438679	0.4511028291719465	0.084
384	3.2019843883768715	2.985093581704562	0.4411467283822506	0.084
387	3.182394884646153	2.9695603233355397	0.433065288928735	0.084
390	3.1616839180464713	2.9604762065795533	0.43073817732353753	0.084
393	3.1420762791849755	2.96764162239996	0.4116020713907014	0.084
396	3.152904645033754	2.962356957441447	0.4020454032845556	0.084
399	3.180177725154419	2.960022593996321	0.4045787449654712	0.084
402	3.184313239898676	2.954838909971174	0.42261466359376565	0.084
405	3.1898094088587756	2.9698062788539374	0.42399741543068503	0.084
408	3.19276795635457	2.974725069681317	0.41742611471121566	0.084
411	3.1921527326396517	2.970795647006616	0.41131731518568687	0.084
414	3.1983075840989095	2.9682562337588494	0.3778435866317752	0.084
417	3.206316399079257	2.9799309673429937	0.365063291732975	0.084
420	3.2165531119196493	2.9882585506103942	0.3623892638385068	0.084
423	3.216356183233003	3.0040393299100607	0.355603493725166	0.084
426	3.2288220660523796	3.0275736469529173	0.36036745357534145	0.084
429	3.233880463193892	3.0418618387820135	0.38252992198003294	0.084
432	3.240340685227064	3.0586042377431393	0.39548147764596225	0.084
435	3.2396159357443146	3.0600011714558453	0.414931355049392	0.084
438	3.243691269115155	3.05115296278488	0.42938851518209237	0.084
441	3.236141459286877	3.050759929812039	0.4451055608823538	0.084
444	3.2434406634520814	3.053922385808434	0.4452155459668675	0.084
447	3.245085794251216	3.054840639207175	0.4472307934682644	0.084
450	3.228405098948266	3.062746748330921	0.44589027633219924	0.084
453	3.2330627609518214	3.0546769738805897	0.4435773283945703	0.084
456	3.2374892008038043	3.0536638901145747	0.4483085121379919	0.084
459	3.2402740417442186	3.0648077858956384	0.4408750044077147	0.084
462	3.22884764192531	3.054808945118582	0.4583415986321597	0.084
465	3.230922175112907	3.061367646685496	0.4530770841641266	0.084
468	3.217617013956256	3.059484164481438	0.4401967977866632	0.084
471	3.213610562731098	3.066058767350558	0.4405433250876081	0.084
474	3.2339590281397377	3.083991719072657	0.43262927616435687	0.084
477	3.253915199594624	3.087583278340185	0.4244053534598475	0.084
0	-0.3659198123758306	-0.24831178786918534	0.3048502126802622	0.11
3	-0.2777164886802107	-0.03443746302123685	0.3011934376478129	0.11
6	-0.06216587281413664	0.14812255944441938	0.3031969915286995	0.11
9	0.1239923949698426	0.3143503313146538	0.3004177767892974	0.11
12	0.2941507667277824	0.46172350160572795	0.2949853863705518	0.11
15	0.44389292622191245	0.5944781936200326	0.29246406301216715	0.11
18	0.5752609021276759	0.7036502490966794	0.30938921929528934	0.11
21	0.6998798795652073	0.7992344385404512	0.30910443491378764	0.11
24	0.8008984756404006	0.8810247288475	0.3090842014357735	0.11
27	0.888042089216489	0.9472064449283736	0.31243302738713613	0.11
30	0.970319308979616	1.008456816681355	0.31575668919599126	0.11
33	1.0250099521042915	1.0464693005014323	0.31775454492934646	0.11
36	1.0385415611746267	1.0627285181697843	0.32316888702510815	0.11
39	1.0525921144549366	1.0878349951027808	0.31768760826337555	0.11
42	1.0886276173319371	1.10579164892029	0.3187863878541079	0.11
45	1.097590326497023	1.1259990992104723	0.31807019334408226	0.11
48	1.1075020485957543	1.1388955206162032	0.3099193491239884	0.11
51	1.1513680681851906	1.1459214504787962	0.3033392930546118	0.11
54	1.1948246295615161	1.144173677733361	0.32808669089089165	0.11
57	1.2173295925643932	1.148401561917085	0.32158714606880207	0.11
60	1.243069713997472	1.1608581661082207	0.32642660057607514	0.11
63	1.2543837808543674	1.1735428161068613	0.339736795687609	0.11
66	1.2566209342769872	1.177422389192331	0.34811002572026084	0.11
69	1.2640799244530805	1.1769975012385008	0.3354473341870565	0.11
72	1.2758094865238538	1.1871498333420782	0.33162672120114384	0.11
75	1.2844319094816068	1.2026925573499954	0.3335106390302703	0.11
78	1.2872691761560933	1.1993389177459128	0.32977166741024233	0.11
81	1.2809411148093202	1.1925705442786245	0.3578783418850666	0.11
84	1.2658747136124264	1.1857816608777836	0.3634664743517609	0.11
87	1.2621028331884054	1.203898213473292	0.35596224773745605	0.11
90	1.2718259778188632	1.206514476618132	0.3772211416490603	0.11
93	1.2758879866106725	1.2084183371361887	0.36980029184657587	0.11
96	1.2915845208894121	1.2106040053468554	0.3575081042906661	0.11
99	1.2774612482345356	1.2012975244393438	0.34903454250539917	0.11
102	1.2678328264827678	1.1891931394630173	0.3391189407707148	0.11
105	1.2598871143885833	1.2084787003720636	0.3369090346445511	0.11
108	1.2925901676630165	1.2242484119401167	0.3506596830307092	0.11
111	1.3004879483796745	1.2164283783398975	0.3526846649254044	0.11
114	1.2977494673644885	1.2164128231332745	0.3457041019402895	0.11
117	1.3066222969139956	1.2180831930689595	0.3392919192552966	0.11
120	1.311069469383359	1.2126528452261236	0.335094065684771	0.11
123	1.3050892443569193	1.2157351421103084	0.31525263023682687	0.11
126	1.3071591713612263	1.2216115266342489	0.3180379892113449	0.11
129	1.3115775304769866	1.22158259478376	0.30810129444898954	0.11
132	1.316281071447221	1.2377553254526226	0.32301253992945905	0.11
135	1.3297989025560237	1.2570494457364458	0.3170806276419448	0.11
138	1.3357915102169984	1.2493336525361314	0.32431752616242865	0.11
141	1.33132499388538	1.2430085566405331	0.33940775246137767	0.11
144	1.311130689731749	1.2383002423774034	0.35034219318271637	0.11
147	1.2929210177601236	1.252809277949204	0.34740671279382224	0.11
150	1.3078782531804087	1.2734107963677015	0.35366363007738116	0.11
153	1.3298861649077431	1.2894054202162417	0.3518686251506745	0.11
156	1.329871631792043	1.2818191584571483	0.3511378492304381	0.11
159	1.3172608469871439	1.2721525640919342	0.3562593627090362	0.11
162	1.2896718587200005	1.2766745284865133	0.35552471167798777	0.11
165	1.3029776425461974	1.2917046778025951	0.3560303742821177	0.11
168	1.3190716840185077	1.2841562312653934	0.3648191664229441	0.11
171	1.3076415926143992	1.277110807837483	0.36773335153111514	0.11
174	1.302423381963636	1.2760690215958768	0.35272409168014884	0.11
177	1.3023953526541152	1.280637774845073	0.3498684153252623	0.11
180	1.3100612860736516	1.283430204701717	0.35199227285849227	0.11
183	1.3153205462571227	1.2868280380978019	0.34743849044805813	0.11
186	1.3428156170495444	1.2979256397691536	0.3450244268646072	0.11
189	1.3403369588341862	1.2845486251147924	0.33507341341995306	0.11
192	1.3460770381195828	1.2931912744018745	0.33456798286012834	0.11
195	1.3636910246320095	1.299941700131908	0.3626834732953396	0.11
198	1.3678679221278363	1.3033005211350068	0.3645323185458741	0.11
201	1.3515667702928906	1.3016807286924745	0.3444452509751657	0.11
204	1.331285019616968	1.2910828555080023	0.3305981350092307	0.11
207	1.3196163726946168	1.2759889655871792	0.3389324154163853	0.11
210	1.3352490692937187	1.2755120043344055	0.3551587038274014	0.11
213	1.3360963647086375	1.2710647891741864	0.35019676880843237	0.11
216	1.3412941631205424	1.2787294745828788	0.3448418108528564	0.11
219	1.3494238917003558	1.294906680722626	0.3451052541173728	0.11
222	1.3750436738593859	1.3104091672931688	0.35010182298585724	0.11
225	1.4081297315654115	1.3141374451390166	0.3669318297536611	0.11
228	1.4355735868526638	1.3102799582237432	0.3667958589840432	0.11
231	1.4339129895328213	1.2895313150853933	0.35620071800090247	0.11
234	1.413026612977775	1.280216161314849	0.3476169466301202	0.11
237	1.415315289156002	1.2787349333666649	0.3627472890963733	0.11
240	1.4022617949917968	1.2748583158762203	0.36133239651355886	0.11
243	1.3958336816447325	1.2828048375464356	0.3564649155253321	0.11
246	1.406605183646509	1.2959809567815488	0.34500637758130986	0.11
249	1.4261705150297312	1.3040871567833205	0.3528242146115262	0.11
252	1.4236389275870007	1.3034121992166814	0.35513897252709425	0.11
255	1.4122719549676246	1.309756700378258	0.3644971052768834	0.11
258	1.4032901663508723	1.3081387069304584	0.36614392857045175	0.11
261	1.3852462018618223	1.2992412577239714	0.37486694941640797	0.11
264	1.3873702402097479	1.3031592074270104	0.38166804590209696	0.11
267	1.3975959827025273	1.3085161827590523	0.3852604916937422	0.11
270	1.415156660130587	1.323112562723285	0.3734710375465175	0.11
273	1.423009523941483	1.3212259972324398	0.362973966133119	0.11
276	1.4291917629399074	1.3405571775442897	0.36250808569941845	0.11
279	1.4484629023298545	1.3566292976306449	0.36798854794089275	0.11
282	1.4733352378758489	1.3702595040592227	0.36875743380322507	0.11
285	1.4569660402048659	1.3741866420528706	0.3663320973090224	0.11
288	1.4468361321158105	1.380044981672554	0.3710015768033837	0.11
291	1.4570696414800184	1.3857350409626557	0.37035197561342387	0.11
294	1.4475522234149363	1.3888573352019657	0.3562777943117437	0.11
297	1.4470231079221054	1.38491237685876	0.3595226391677815	0.11
300	1.462617024472181	1.3885006755461164	0.36430872552812604	0.11
303	1.4678526291509653	1.384922737977481	0.3694614910102376	0.11
306	1.46760450856633	1.3798790679224924	0.3654059122396743	0.11
309	1.4444011062743989	1.3785701661630543	0.37398399884182826	0.11
312	1.4395944309677131	1.374496530449677	0.37645465143004514	0.11
315	1.452549479598494	1.3801586554580765	0.37632584452597656	0.11
318	1.4554260773313263	1.3831092150375155	0.3706066573408373	0.11
321	1.4532520480079323	1.3829921507105967	0.3656966303544904	0.11
324	1.4765225589647752	1.3875159810734825	0.3802876741237921	0.11
327	1.4783257882755487	1.3767256780959776	0.38629460950933103	0.11
330	1.4564167070033693	1.3803735571388622	0.3766817051344019	0.11
333	1.459767439783612	1.383260093564317	0.35931549890336273	0.11
336	1.461928591947896	1.380185759364042	0.3495989724877986	0.11
339	1.4639363101839766	1.3853510231181079	0.34764347888100555	0.11
342	1.4637105445581529	1.3855563499540997	0.34924184593475227	0.11
345	1.4641989737212484	1.393702201506561	0.36451939101033815	0.11
348	1.459411132997098	1.403689035876749	0.34777890916579585	0.11
351	1.4620466982827798	1.4027173075926893	0.34410742323536786	0.11
354	1.4579911655288622	1.398587467569549	0.35853981079254355	0.11
357	1.455009418236263	1.3980999630703217	0.36010463295991607	0.11
360	1.4707305720394914	1.396902185245161	0.3702847599671944	0.11
363	1.4746838935939552	1.4036002728394914	0.37738707950543354	0.11
366	1.4817567146525168	1.4132420113874231	0.3654917387557567	0.11
369	1.4779553380060213	1.4201278331922718	0.3753372610777755	0.11
372	1.4542111894827714	1.4185581667138027	0.37542731835098286	0.11
375	1.4552462127924704	1.4202334365308698	0.37165255237002764	0.11
378	1.4592242742544836	1.4046540633044002	0.3721357249528364	0.11
381	1.4564840739461782	1.3955204637407173	0.3707925540639854	0.11
384	1.491622405705235	1.4156330505552066	0.3625176238051358	0.11
387	1.5141157688950804	1.4263922324363347	0.37514610584812297	0.11
390	1.4990794398893137	1.435198414010014	0.37973137030116627	0.11
393	1.496711675708629	1.4357942650469602	0.3728375447017432	0.11
396	1.4816596905783976	1.4441951949376541	0.3671780486238825	0.11
399	1.474916705894528	1.4388443100260333	0.37584553426326966	0.11
402	1.4660908685511078	1.4433419983780202	0.38879188321210406	0.11
405	1.4713736039570406	1.45228864382451	0.40568502089235264	0.11
408	1.5080374405640582	1.4766846259279007	0.40846147662521276	0.11
411	1.5342751353433317	1.4868303199490027	0.38097759645805374	0.11
414	1.5414531478145932	1.4821260968143202	0.35734363610616654	0.11
417	1.5526418873093297	1.4830723230837093	0.34726058893042167	0.11
420	1.5600463880135198	1.492169360918419	0.34622285247020973	0.11
423	1.5699414417955577	1.4927175680495142	0.35993838114708215	0.11
426	1.573963057425042	1.4898172977466873	0.36849520318708706	0.11
429	1.5560308151257285	1.479968898787455	0.3742030626541473	0.11
432	1.5603172665090252	1.485672715426751	0.389455568950587	0.11
435	1.5586165734633233	1.4831647648011885	0.3646948211479873	0.11
438	1.5448665890967137	1.4808735313221224	0.3695553679994361	0.11
441	1.5483358780312169	1.4695355157052872	0.39395417521037557	0.11
444	1.5360839826285964	1.47075104386261	0.38419677835867166	0.11
447	1.5377722762719204	1.466520437037618	0.38366500733745734	0.11
450	1.525693043413198	1.4734440117774297	0.3941336530685862	0.11
453	1.5360951287853617	1.4712220799051536	0.385639397985581	0.11
456	1.5280952860246693	1.4733549484927029	0.38043881783591266	0.11
459	1.5309458354895384	1.4817429198340206	0.3612524829914191	0.11
462	1.5510295959264433	1.5027862914187264	0.36168499062812215	0.11
465	1.5498648425904293	1.5080159470679537	0.36355403164132505	0.11
468	1.5536959096163832	1.5229404010999357	0.380176614683087	0.11
471	1.5806848110393432	1.5231812494600199	0.3960307455868717	0.11
474	1.573285236434408	1.5125485702304997	0.39527254315037225	0.11
477	1.5550098224553284	1.4997727032052142	0.39767009126622976	0.11
0	-0.1727596625232256	-0.10942859772004353	0.3179323650437004	0.122
3	-0.08973132968268487	0.030374052778169347	0.32255695493808545	0.122
6	0.049009752508333324	0.13662355642378726	0.33216781631263087	0.122
9	0.1805351278880522	0.23037667424597655	0.3178855292125315	0.122
12	0.29418485898884195	0.3145325201119771	0.3136376353000038	0.122
15	0.40331988658051987	0.39067251017535914	0.3158400148685395	0.122
18	0.472735125042786	0.44508576380567166	0.3342848116925483	0.122
21	0.5368726157463922	0.4916396047278483	0.31482242529390136	0.122
24	0.5734452938962112	0.5241742924945078	0.3328874010613965	0.122
27	0.6211573568466174	0.5545611245362999	0.3339959341354204	0.122
30	0.6590791233655021	0.5756575351273858	0.36078803490368566	0.122
33	0.6878431083262558	0.6032620865457383	0.33306016538036876	0.122
36	0.7173184436885973	0.610490759182111	0.34046515882558986	0.122
39	0.7288318703027464	0.6179318467353525	0.3510807111751411	0.122
42	0.7430724982363444	0.6108658364942178	0.35723856903663825	0.122
45	0.7277375645363895	0.5847963674321057	0.35509010352092724	0.122
48	0.7103964769444484	0.565797148957797	0.35284940999495634	0.122
51	0.7102344129255771	0.5591901525619756	0.33659591235142805	0.122
54	0.7037356398955329	0.5541630102434973	0.32837869908205336	0.122
57	0.7047252942879588	0.5605287884575092	0.3517492430397995	0.122
60	0.7322742400837121	0.5673070877552093	0.38069272893247624	0.122
63	0.757054274164016	0.5699597616972293	0.3721478690304524	0.122
66	0.7764271903627398	0.5795347117850186	0.39244357376012	0.122
69	0.7769155431038058	0.5775863253726561	0.36694296694679435	0.122
72	0.7711908364340571	0.5914526952560846	0.3650120233020771	0.122
75	0.7946623758097412	0.5993043786301828	0.3759046045951097	0.122
78	0.8023220721602953	0.605030749475425	0.40629869502292726	0.122
81	0.7881438415291243	0.5982435992533961	0.3931433450657684	0.122
84	0.7798229861074685	0.6051334921115917	0.3846858886444412	0.122
87	0.8005146489350639	0.6038609960426067	0.3833940608163202	0.122
90	0.7819507310065077	0.6033018577493854	0.35275292981552264	0.122
93	0.7687344821022629	0.605157810604166	0.33788219935099245	0.122
96	0.7558206754313207	0.6095805332140106	0.3739828766261422	0.122
99	0.7550919203491142	0.604285801156051	0.35325036193186055	0.122
102	0.733716609863975	0.6040305199288178	0.34607576798395684	0.122
105	0.7653982540918701	0.6116026709197675	0.3351449714900153	0.122
108	0.7776494915272347	0.6214139050448868	0.3261370108767251	0.122
111	0.7793758946962573	0.6368363608655756	0.3409292647278216	0.122
114	0.7665790105232079	0.6447343188233128	0.3428064151577643	0.122
117	0.7805934118325369	0.6473994272887318	0.3215275355350702	0.122
120	0.8032463745740686	0.6455212124698837	0.3323197015356166	0.122
123	0.7992652389448258	0.6371439486645224	0.3542088145066426	0.122
126	0.7852773594122111	0.6215182230572998	0.38059840458521194	0.122
129	0.7632424228401353	0.630768315551367	0.36972560169757174	0.122
132	0.7867368504762673	0.6445311257865631	0.3668740455121749	0.122
135	0.7833750306604922	0.6460498439810056	0.3661702969297551	0.122
138	0.7676855630991699	0.6517624405449034	0.3731369012638496	0.122
141	0.7743770305318963	0.6421606220095144	0.36126210455680063	0.122
144	0.751761776406571	0.6371138802197844	0.3514739185140524	0.122
147	0.7618263562011932	0.6336642138296664	0.37672443648398324	0.122
150	0.7609001547177854	0.6415081877221223	0.3455766408557218	0.122
153	0.7778759489959884	0.6523201516537845	0.3371655711112144	0.122
156	0.8021317817123232	0.6607458007349689	0.3482562029340699	0.122
159	0.8101187660220398	0.666658206666867	0.33387425816571936	0.122
162	0.8214670011218388	0.6745966482994425	0.36219307375077386	0.122
165	0.8144477610791325	0.6782979940454528	0.3762798612860013	0.122
168	0.8311886036027019	0.6760115364041451	0.3801908487388641	0.122
171	0.8166171628767163	0.6654253613836703	0.3776962901985049	0.122
174	0.80645512037066	0.663661423601949	0.3539792868583198	0.122
177	0.7960947402993783	0.6608051846165898	0.3447866514086975	0.122
180	0.7982633220081806	0.6465633750555999	0.3719922292985557	0.122
183	0.7748133385377239	0.6475303271435424	0.3739795124091804	0.122
186	0.8032438926133953	0.6692657744320947	0.3594617641528464	0.122
189	0.8084366924865581	0.6687650340429083	0.34817336179034464	0.122
192	0.8194570459973524	0.6733232157477057	0.3784079955867318	0.122
195	0.8376823505176452	0.6759401269060391	0.36657056972436963	0.122
198	0.8425303366453137	0.6786502738588917	0.36501008735703727	0.122
201	0.8428147697605951	0.6768864939146444	0.367135941977192	0.122
204	0.8232417672193727	0.6603515028698141	0.37062251026962933	0.122
207	0.8004762791656674	0.6314975985554914	0.3754274774448998	0.122
210	0.7793105789310154	0.6236053942312786	0.4051622758129253	0.122
213	0.8016620049520894	0.6306175506351365	0.36511122568488963	0.122
216	0.8285291976682657	0.6497945767422455	0.34976656452146976	0.122
219	0.8276248195167654	0.6513190169709002	0.3531817998887341	0.122
222	0.816036227621918	0.6593075089600967	0.3631287332567547	0.122
225	0.8434482250191603	0.6742444612662605	0.3657904013832257	0.122
228	0.8556289815303407	0.6852224669333625	0.36073315713350274	0.122
231	0.8572822306553587	0.6776743538853423	0.37327449513591576	0.122
234	0.8568491319998517	0.6656585202676271	0.3872185056571861	0.122
237	0.8440678069566055	0.651213112837532	0.37760227147249253	0.122
240	0.8477394202280093	0.6522767969479106	0.3874386883849002	0.122
243	0.861628255831728	0.6578067660784881	0.3765527805458312	0.122
246	0.8494270643794757	0.6495953621461852	0.3939772888766976	0.122
249	0.8441659303701743	0.6610462930566692	0.37884253852904687	0.122
252	0.8572170242122651	0.6765026342098436	0.3777530815496454	0.122
255	0.8641989828671096	0.6819334696819814	0.3754479854952208	0.122
258	0.8748394939909386	0.6817765825720363	0.3826608768171877	0.122
261	0.8772914480554097	0.6786224291454217	0.36463740033526887	0.122
264	0.834127659692181	0.6697945147381366	0.37738297018907485	0.122
267	0.8438489578569474	0.6764191459124088	0.36610158604451987	0.122
270	0.8448983974956159	0.6715293091113159	0.3674496650737404	0.122
273	0.8554791903920109	0.6712685791740893	0.3875040386353929	0.122
276	0.847693862658158	0.6756263950412441	0.3803217923893634	0.122
279	0.8627393122415374	0.6933144646850917	0.3849427218763179	0.122
282	0.8799614368507932	0.6996333035578983	0.3623730477751413	0.122
285	0.8896678820757665	0.7009834244292064	0.3610380270036938	0.122
288	0.8805893274790159	0.7041653373411301	0.3889928223637351	0.122
291	0.9005401718556293	0.716733471274312	0.3577071758030581	0.122
294	0.8910245021023367	0.7180801783582553	0.35419780395823464	0.122
297	0.8874283948637486	0.7173601861266676	0.35595416367864025	0.122
300	0.8677500564424246	0.7105739932970194	0.35182145552934274	0.122
303	0.8837028093724923	0.7075220956398635	0.36704303654497356	0.122
306	0.879577618499969	0.7126049859356083	0.3817580255189044	0.122
309	0.8947989298682216	0.7224231539315522	0.3936106203384657	0.122
312	0.8813312432702679	0.7192770862991857	0.39655315249593637	0.122
315	0.8879714997301327	0.7227672665917565	0.3922608257683574	0.122
318	0.9003910734703072	0.7451941752021118	0.3630131556543749	0.122
321	0.9209999194576491	0.7497582893208116	0.37173913345362525	0.122
324	0.9316645392935542	0.7557600828945236	0.3563197583582689	0.122
327	0.9227252030510726	0.7510499425252989	0.3648312974831689	0.122
330	0.9123288394829876	0.7438281406032936	0.3777792116052731	0.122
333	0.9104954770326641	0.7388454157807213	0.40429833843310714	0.122
336	0.9046589771834072	0.7389022286503698	0.36998684022831685	0.122
339	0.9088079291102521	0.7429990363577941	0.3748757108956427	0.122
342	0.9097422204432429	0.7373362925614606	0.3823503252951979	0.122
345	0.8931926649540259	0.735914447393192	0.3930486764233293	0.122
348	0.8861740674615745	0.7461339474189214	0.39156932255407606	0.122
351	0.8934156776092765	0.7539952355997579	0.39987462248602157	0.122
354	0.8883788274667624	0.7601987512533631	0.3842980137800055	0.122
357	0.8843336618869367	0.7595449300156505	0.35797090674949517	0.122
360	0.9048516834867719	0.7703798976256089	0.3691307276316295	0.122
363	0.9127495216961524	0.7722122858672716	0.36846889803763294	0.122
366	0.8925128706432116	0.7781886177083197	0.44628733824054334	0.122
369	0.9189158542467887	0.7714093137170842	0.3808775885090869	0.122
372	0.8721774091240746	0.7557747905938514	0.3856604904813249	0.122
375	0.8738827143171471	0.756285461134531	0.3749164272459865	0.122
378	0.8844745756786343	0.7622417341946666	0.3780412784000629	0.122
381	0.8958850794480866	0.768144014653786	0.3876230425029341	0.122
384	0.9157869595771424	0.7695927033801016	0.39254365073455044	0.122
387	0.9345979180661724	0.7676881971955596	0.38042225189218504	0.122
390	0.9157008139611126	0.7738308888412414	0.38090158745381536	0.122
393	0.9242091898700462	0.7772621578246426	0.36318090227753846	0.122
396	0.9367557444261146	0.771399956766214	0.3669741177515512	0.122
399	0.9386604022596021	0.7764861034007448	0.37626845496865113	0.122
402	0.9502934195778452	0.7777209738465848	0.3666610980789271	0.122
405	0.9323950261435107	0.7766049399739285	0.37673835366533837	0.122
408	0.9527053441128994	0.7809383693723935	0.3816518824679894	0.122
411	0.9360879456657095	0.7808216253189675	0.3611563386975228	0.122
414	0.934430365510832	0.7864550667463384	0.4050519319045003	0.122
417	0.9424749102347333	0.7910390482115972	0.3908516727946188	0.122
420	0.9309978938831998	0.791973919865326	0.361960867645551	0.122
423	0.9131358263477175	0.7987600274210673	0.3641676615559431	0.122
426	0.9198442519643546	0.7984977121251843	0.3667050149488318	0.122
429	0.9292388073327973	0.8007226806099763	0.3585773531406431	0.122
432	0.9377987037484459	0.8050640355273664	0.35035123361157433	0.122
435	0.9400194806627764	0.8022579611924285	0.3751464469631454	0.122
438	0.9449710330968003	0.8057047807321785	0.39369248108566407	0.122
441	0.9227948360123055	0.8028048126618947	0.362071935340162	0.122
444	0.9195421631013562	0.8162583708573488	0.3679958042987321	0.122
447	0.9280919134208996	0.8141657645274372	0.3859525597812711	0.122
450	0.9076760785739445	0.8123272981872235	0.3860648055212757	0.122
453	0.9165723890054669	0.8199432716313869	0.38766876552468127	0.122
456	0.9375175170418303	0.8257139799080844	0.3723680086868042	0.122
459	0.9602960170334057	0.8453397132932264	0.37408230290180117	0.122
462	0.9929867484253582	0.8581207572651657	0.4151422286360177	0.122
465	0.9996505952456777	0.8656866984413193	0.4083719736731991	0.122
468	0.9949083079776583	0.8558786773238433	0.3819243631745884	0.122
471	0.978554400330072	0.8531267916865817	0.3917821181800135	0.122
474	0.9678198268990285	0.8445313076188262	0.4010270807080329	0.122
477	0.9369345050453597	0.8320924862923028	0.40180076546966575	0.122
0	-0.2153264019375865	-0.14762131887844332	0.2960014273506769	0.13
3	-0.14007785162266662	-0.014165448253425694	0.2804004272418142	0.13
6	0.04476628583865094	0.13751641890239402	0.28647604765945994	0.13
9	0.2104111767253774	0.27363576909174336	0.2776129636565845	0.13
12	0.3525445131097214	0.3921301620283913	0.2766770804319199	0.13
15	0.47847196022006155	0.49505872584149896	0.28000855635169175	0.13
18	0.5832001857522615	0.5787614912006799	0.27369801161898805	0.13
21	0.6697124381647207	0.6444701455852613	0.27579662464395693	0.13
24	0.7339809621445595	0.6906827414024093	0.27730098303602607	0.13
27	0.7788624660589167	0.738643799631381	0.2853187227617468	0.13
30	0.8337567059267025	0.7701898096276844	0.29680798636108996	0.13
33	0.8787065165695537	0.8095339018037656	0.3040221455845679	0.13
36	0.9154888640683143	0.8385534927589504	0.29115119309195736	0.13
39	0.9373652009163057	0.8446427476231645	0.29920762074029195	0.13
42	0.9454933564852704	0.8449155341906779	0.30429089654533187	0.13
45	0.9571254731157376	0.8543573729794772	0.30748065410809683	0.13
48	0.9701045548628484	0.8510674396267732	0.3073852621513489	0.13
51	0.9792050081106528	0.8442699452159933	0.3109076346306514	0.13
54	0.9840278907198403	0.8434250928292502	0.30858156928312197	0.13
57	0.9532965423806361	0.8470117175559059	0.30552712852188824	0.13
60	0.9520766463557656	0.8466292622592491	0.3148975316126744	0.13
63	0.9541984996928673	0.8496991906315982	0.31648109071604175	0.13
66	0.9546212648904097	0.8493492613048884	0.3021149274663357	0.13
69	0.9379729360876724	0.8339833382477126	0.30009178694484184	0.13
72	0.9325563774787357	0.8312276398718911	0.3123098811284663	0.13
75	0.9248762562630762	0.8350118765800024	0.3138404307987861	0.13
78	0.9480497408007802	0.8495643324394845	0.30859371761419657	0.13
81	0.9685544685051517	0.8538959893203291	0.307304963594236	0.13
84	0.9799914450123894	0.8628349672123757	0.2976666502952368	0.13
87	0.9879818932778077	0.875346582213985	0.2887730610301041	0.13
90	1.0040817462523701	0.8761363306197255	0.31075627464872313	0.13
93	0.9987225441926986	0.8697280181218873	0.32381028284377844	0.13
96	0.9938330110152626	0.8663752757787013	0.3065947426945655	0.13
99	0.9744640979164493	0.8660136125709947	0.31680647430002673	0.13
102	0.9953916069725977	0.8710987236032499	0.31706047738415166	0.13
105	0.9817765769566418	0.8682542527909394	0.3213714208820591	0.13
108	0.9805488805884245	0.8632398309055479	0.334853035666339	0.13
111	0.9852113170436131	0.8735850931145155	0.330972389481398	0.13
114	1.0131531841544419	0.8861371563738101	0.32911818553203187	0.13
117	1.036523974030158	0.8998606147451167	0.31933869267384546	0.13
120	1.0342138741973623	0.911982688758296	0.33344172777271136	0.13
123	1.0375091464776192	0.9096302209118803	0.3091620458417573	0.13
126	1.031924842291062	0.9156019388386614	0.3262616863677085	0.13
129	1.053808137084064	0.9139176497464494	0.30774998769766915	0.13
132	1.0293508646689409	0.9014706151161214	0.29469638882975635	0.13
135	1.0286609477540034	0.9020039047724118	0.312288399265436	0.13
138	1.0226241991073486	0.907630348353424	0.3162199707596818	0.13
141	1.029371913809842	0.9108596712547283	0.3085886603871123	0.13
144	1.0318351940228354	0.9250082648961273	0.30923699256123355	0.13
147	1.030922283813924	0.9313793193173379	0.3094187014928038	0.13
150	1.0297813002814231	0.9389152674762407	0.30489452250915816	0.13
153	1.0359234551881777	0.9271560637723462	0.29536021939220825	0.13
156	1.0261216759017922	0.9350553248420792	0.28593778095281225	0.13
159	1.0348065999723193	0.9408790525725811	0.29496029447187627	0.13
162	1.0325663156363005	0.9353499009216378	0.31570369194991543	0.13
165	1.0264502270540747	0.9330945452359538	0.32549632435153447	0.13
168	1.046736890714393	0.9317427091369599	0.3232750137639775	0.13
171	1.0525100696842966	0.9243141212259103	0.3200073926719325	0.13
174	1.0353386840556986	0.9242330581366787	0.3239661315428723	0.13
177	1.0310055785570027	0.922682954307668	0.3294581412629276	0.13
180	1.0571934198205626	0.9324425863119458	0.33750616520209864	0.13
183	1.0634873793486062	0.9371144314105072	0.34031703134553337	0.13
186	1.0568476672866267	0.9266857297484886	0.3336988345321362	0.13
189	1.059649583198892	0.9243688624751458	0.31737849595187684	0.13
192	1.0551141796126202	0.9249859993892173	0.321856571118048	0.13
195	1.0616896470246637	0.9143990965395792	0.3234997315837048	0.13
198	1.0585807709318482	0.9169238267042066	0.3358125517213432	0.13
201	1.065899300641204	0.9206295904283133	0.3260335732549334	0.13
204	1.0640063820383112	0.9198527291699924	0.33378670695955204	0.13
207	1.06169983591904	0.9286040163838134	0.32375374248689576	0.13
210	1.0683087029927585	0.9373134138887735	0.3241392787003763	0.13
213	1.0614314114496441	0.9282029078829044	0.31684079765345896	0.13
216	1.0575909025854697	0.9264203426473998	0.3204312415636666	0.13
219	1.0650974413854664	0.9421014163596273	0.33241623384721963	0.13
222	1.0804332957436047	0.9500256082373126	0.34006843011669047	0.13
225	1.0898039759185638	0.9477316430011752	0.34010075708529386	0.13
228	1.0935594937032151	0.9327069722530986	0.3604316659289642	0.13
231	1.0767015416311363	0.9420881477666939	0.35277539288990656	0.13
234	1.0951843767835272	0.9548329668011271	0.33793532131971604	0.13
237	1.1045950706393148	0.9671480475815791	0.3343171579861753	0.13
240	1.105908825147847	0.9679215594048189	0.3275512179109008	0.13
243	1.0897140934318996	0.969201905812031	0.3349827728835212	0.13
246	1.0941741037555688	0.9699405121719614	0.3350507548233271	0.13
249	1.0987673367567297	0.9657812504648422	0.3429791718795375	0.13
252	1.0825420862892081	0.9556945276786798	0.3104878466265572	0.13
255	1.0674683079608147	0.9612170128396895	0.3174576148486231	0.13
258	1.0785646145599865	0.9697995761133319	0.2991810801817453	0.13
261	1.077449195730282	0.9769884449360832	0.3033699361628568	0.13
264	1.089739193694003	0.9774136861742212	0.315879851024064	0.13
267	1.08304477414809	0.9751863599592248	0.32622841574745254	0.13
270	1.0939922483203774	0.9856272990775268	0.3220645852813366	0.13
273	1.1103334226096586	0.9923353670479402	0.3229276169215081	0.13
276	1.128943381269437	0.9960004785168448	0.32579019594674524	0.13
279	1.1361243572930204	0.9963918003718365	0.34532095312209793	0.13
282	1.11954275910704	1.0032929073808903	0.3480924894662172	0.13
285	1.122241390787058	1.0156147598464753	0.3500446369991789	0.13
288	1.1129604116755791	1.00862984672779	0.34006539840703626	0.13
291	1.0797285562125198	1.0065759797575764	0.3422208908410791	0.13
294	1.1114916669662975	1.0120740625478275	0.33473454285858123	0.13
297	1.1063526239521546	1.0033342698152643	0.3248832309737945	0.13
300	1.1059453045900816	1.0075751626223506	0.32399225955101163	0.13
303	1.1225888556532335	1.0155321085941051	0.3273438358215123	0.13
306	1.1571307508545563	1.0120628438327837	0.3272888881599623	0.13
309	1.1545535272244145	1.0031907579630042	0.33012899500209625	0.13
312	1.1290544465730654	0.9961368922673324	0.3101473737276568	0.13
315	1.1344286952312401	0.9977089943099404	0.3256632888136035	0.13
318	1.1406110256315978	0.9972071832962814	0.33171587761467763	0.13
321	1.1513038896252439	1.0080617975892177	0.33761964283864854	0.13
324	1.125168771545327	1.008983681615867	0.33727272771215966	0.13
327	1.1070764483317916	1.0117008241354983	0.3388456364518248	0.13
330	1.1036600951168998	1.0090339544740883	0.34683537772207207	0.13
333	1.1263190670781507	1.010846172855141	0.3437692285269737	0.13
336	1.1372275364671107	1.0057919397593558	0.33750457352752655	0.13
339	1.110226766440333	0.9983380319524435	0.3390646989008519	0.13
342	1.1090134300029875	0.9918665636371324	0.32716130052921877	0.13
345	1.0833691901576772	0.9933566788633896	0.3157894493975399	0.13
348	1.0969426321157858	0.992688148331877	0.3247154566017346	0.13
351	1.1037537743888044	0.9954224801579914	0.339889347861239	0.13
354	1.115862892980505	1.0088971051411757	0.32184584293285323	0.13
357	1.1412923292678945	1.0326981091071032	0.3346666270483555	0.13
360	1.1661689428144575	1.0443139342909602	0.33870989784611294	0.13
363	1.1711854931739842	1.0527885047741237	0.3361755565661337	0.13
366	1.1869628692278118	1.0553692247594206	0.3387607041238908	0.13
369	1.1740481779469074	1.0487376910433381	0.33129494871857335	0.13
372	1.170669614585489	1.040323654069678	0.3361181945494545	0.13
375	1.1675750538830354	1.0310763898282076	0.33579355922559745	0.13
378	1.1734282025586957	1.0223379880512873	0.35676092513188973	0.13
381	1.1521816680317283	1.011665411217089	0.3374761173946075	0.13
384	1.1578107979984757	1.0170000582492855	0.3398854754900461	0.13
387	1.1619428976251038	1.0194456531880733	0.3476963949924429	0.13
390	1.1797757279600083	1.008755698362583	0.3287697026690488	0.13
393	1.1791906416226938	1.0127981012928853	0.33014450473923507	0.13
396	1.1648907727401612	1.006244072613575	0.3463282231466999	0.13
399	1.1503782879268505	1.0101438283099557	0.35394368157237727	0.13
402	1.159841311932131	1.0154362974563242	0.3502547159548752	0.13
405	1.1670046393468974	1.0266039938667912	0.3732130540634183	0.13
408	1.1838445797993256	1.0270235759927293	0.3607341028853439	0.13
411	1.1914461035787163	1.0236416745632066	0.36894947181925963	0.13
414	1.187582896227399	1.0224771975490168	0.3713588746795795	0.13
417	1.1823865705715075	1.0194034144979267	0.36478188326012756	0.13
420	1.1890953542836464	1.019868537221882	0.3561821700673577	0.13
423	1.179326502157069	1.0016435955079253	0.3394846037892411	0.13
426	1.1657233044696886	1.0099390553944358	0.3248870746510817	0.13
429	1.1622058365958226	1.02545372062576	0.33569497781555846	0.13
432	1.1815171072086128	1.033410297222131	0.3331206376371836	0.13
435	1.1857441320585536	1.0398253773868253	0.33878775423224217	0.13
438	1.2059514126861066	1.0534507050505415	0.33634582225612686	0.13
441	1.2084295642145744	1.0647202372705205	0.3574673358301016	0.13
444	1.2231509870344837	1.0685015530333273	0.34725633238145026	0.13
447	1.2320213393559205	1.0718200551118662	0.3532485624204533	0.13
450	1.2175055816377884	1.0605497111851598	0.31804058227912724	0.13
453	1.2122718341176326	1.0697566684837798	0.3227500540632258	0.13
456	1.2272382606497587	1.0838298992174846	0.3200607694808628	0.13
459	1.235971179345848	1.0841019970502257	0.3311509437961841	0.13
462	1.2309534642368742	1.088429797504378	0.33166582118731025	0.13
465	1.2191152646768766	1.0868200026431794	0.33329196064027744	0.13
468	1.202286548620421	1.070171447758083	0.33826807018357546	0.13
471	1.178948358995045	1.0652668847946627	0.3561182533352189	0.13
474	1.1825331073376988	1.0681969720371591	0.3545595860692044	0.13
477	1.1891067755164484	1.073080554995883	0.3481922206665409	0.13
0	-0.09091545163734017	-0.03544985063926853	0.28414281016123805	0.146
3	-0.02663947720202332	0.05738196064298159	0.3219589126154705	0.146
6	0.08824769328057877	0.12087420654793243	0.3135510598700295	0.146
9	0.20756262258790892	0.17881879877653398	0.28833308487505466	0.146
12	0.2964428552532838	0.2212146792957067	0.2907841008386624	0.146
15	0.35539611398670373	0.2546606842471511	0.2926187462466725	0.146
18	0.4141701563727925	0.28297779293154796	0.27850394740284773	0.146
21	0.4665185195741595	0.2991444177242768	0.2857076117320384	0.146
24	0.5021518656364428	0.31751583270550726	0.33119268298831744	0.146
27	0.5105376874582744	0.3253060138380978	0.39113508276373427	0.146
30	0.5583367146714365	0.33561686950659797	0.35239871864482564	0.146
33	0.5620457998924244	0.3341409633963983	0.3440948841514339	0.146
36	0.5560170801152927	0.3423482560004689	0.2950095640255729	0.146
39	0.5600184353569753	0.34200930886951475	0.29219310039811675	0.146
42	0.5692047695551441	0.32518861173892777	0.33731474670989486	0.146
45	0.5575697824409949	0.32090494862272223	0.30878514215117964	0.146
48	0.5414698471469918	0.3181506654785691	0.29717079426681514	0.146
51	0.5432621941769344	0.31969017592197646	0.31964773656903894	0.146
54	0.5285060041137958	0.32398847656483926	0.3933625418873439	0.146
57	0.5632946520441785	0.3339100730954896	0.33002055408193914	0.146
60	0.5608477748372567	0.33693942104812846	0.32278508077791473	0.146
63	0.5725831177880379	0.3353486127843268	0.3266812988231715	0.146
66	0.5641506846250767	0.32952897450707086	0.36316151253195744	0.146
69	0.5682078536253697	0.32300496161128744	0.332996129207271	0.146
72	0.5293263565380548	0.3234186117027901	0.3198522972362184	0.146
75	0.545337371797644	0.3326928402869164	0.31383574164178013	0.146
78	0.5661144463533951	0.3358606340951339	0.32506251334221065	0.146
81	0.5562785984730757	0.33048398038251403	0.3333772340324639	0.146
84	0.5415483719948803	0.3217834343640372	0.33959501692058447	0.146
87	0.5555176620513125	0.3247257804001614	0.35415063832775284	0.146
90	0.558048227067454	0.3181840611036899	0.3435633533545198	0.146
93	0.5558458696122685	0.316110180153189	0.3190675849901881	0.146
96	0.5717374969234118	0.3172322194407265	0.4103916143844281	0.146
99	0.582264875854658	0.32029819333528853	0.32199570248431175	0.146
102	0.5763142500024028	0.32248247146816983	0.38311623997497374	0.146
105	0.5805388969315535	0.3224143934122832	0.3061236898684732	0.146
108	0.5928660102279101	0.3224532781578602	0.3289728966255784	0.146
111	0.6089438265572199	0.3275459657291727	0.31203895152357347	0.146
114	0.5777157747921207	0.3311293022590783	0.4265448139134697	0.146
117	0.5865793073383465	0.33851258026515724	0.3728879879739584	0.146
120	0.6080827973454436	0.3458714129475139	0.38629840118666264	0.146
123	0.6114118277339837	0.3468763837667248	0.3695478410003072	0.146
126	0.5972111298017851	0.3405455558010728	0.3838599991756886	0.146
129	0.5842597038949283	0.33790951343433684	0.3984386974184481	0.146
132	0.5749096693930915	0.34149509975050774	0.35830263798769857	0.146
135	0.5969832551334312	0.3407916579708607	0.3493069419668983	0.146
138	0.5966922630475372	0.3435184941360664	0.32391253525967273	0.146
141	0.5788750895980167	0.3483899602704221	0.33090760841154565	0.146
144	0.5865088222804559	0.3503241308407169	0.3451272552417342	0.146
147	0.5821586038625254	0.3596515510916081	0.3366463242427691	0.146
150	0.6112327880022278	0.37145535607643465	0.32989402651021055	0.146
153	0.6102577286619114	0.37041239915674545	0.34040039533216115	0.146
156	0.6124477748864587	0.36646818321162467	0.3336469944569037	0.146
159	0.6103356382376677	0.35838325049074404	0.3411372856830459	0.146
162	0.6030763686844755	0.3714133053589783	0.32563160326665513	0.146
165	0.6029060275333534	0.3785289689925288	0.33789693733786286	0.146
168	0.6138477787044234	0.38096182651798133	0.33795858652568517	0.146
171	0.6267541661774975	0.38092382963459404	0.3578162768541196	0.146
174	0.6193792223906531	0.3800470320736077	0.370673397291261	0.146
177	0.6173486240425002	0.37899675023646257	0.4467487505434447	0.146
180	0.6288703138338623	0.3760996828469302	0.3575222033213888	0.146
183	0.6369697937195924	0.3722479123606615	0.34128570396113006	0.146
186	0.6397434790719135	0.35744591314579177	0.34508955437433614	0.146
189	0.644472119069547	0.3522288022386414	0.3264348437130651	0.146
192	0.6400497272617697	0.34752707706645436	0.3312822405880598	0.146
195	0.6355863755715011	0.34671076378094695	0.3289790057277528	0.146
198	0.6255441980445637	0.34556878679138137	0.3567960782318714	0.146
201	0.6203745863408001	0.3443238436735666	0.3543316623053082	0.146
204	0.6178225079758723	0.3517843122581411	0.32201248503672725	0.146
207	0.613547176020731	0.3514786845286912	0.35362063939550353	0.146
210	0.621865896413558	0.34966965407395056	0.3229884540488767	0.146
213	0.6215465682542644	0.3539857919477653	0.3152148922160128	0.146
216	0.6456731143885642	0.35809159092424525	0.40749870614852757	0.146
219	0.6377264076542879	0.35889969914113434	0.3309192690784755	0.146
222	0.6367841569883077	0.3547485805740894	0.3314920592352282	0.146
225	0.6439115823082114	0.3546486825972106	0.35897933306517676	0.146
228	0.6385859820242689	0.3527608762260548	0.31780771189622203	0.146
231	0.6191742091135715	0.3516976726111063	0.3288795073364681	0.146
234	0.6117525550296553	0.346843179713787	0.3633625717993028	0.146
237	0.6283023952683393	0.3455802024294347	0.3314505876531849	0.146
240	0.6417221328206493	0.34989345172909064	0.3413307925861106	0.146
243	0.6342263504786526	0.35370772245375776	0.38702499360335585	0.146
246	0.6417685565348059	0.36042263610361636	0.36951136370114207	0.146
249	0.6454838318291732	0.3683212317732949	0.3433414323045105	0.146
252	0.6328752866802191	0.37829255699702646	0.34205937088282823	0.146
255	0.6656992183051769	0.39066872806063385	0.3551073525192711	0.146
258	0.6841477340998735	0.3952573702771843	0.33925461134805246	0.146
261	0.6885877270520057	0.38661043422779157	0.3366073965266241	0.146
264	0.6804842191796301	0.386168595409885	0.33356403689673914	0.146
267	0.666069212815431	0.38745502111560565	0.34893711743307937	0.146
270	0.657108379115514	0.38440008299110084	0.3414939195990666	0.146
273	0.6429799069363218	0.378221865535636	0.36118141674189513	0.146
276	0.6447927617408705	0.3868310465533222	0.38920388094255287	0.146
279	0.6480166103489902	0.39127036903782536	0.36155119617421144	0.146
282	0.6523151833740606	0.3873766461920259	0.360791319356617	0.146
285	0.6434543798353866	0.39565991226817343	0.3829679820057161	0.146
288	0.6508111551992872	0.40028377100799695	0.3454001872099865	0.146
291	0.6501357363247408	0.3966987303839401	0.3648916462015358	0.146
294	0.6478202739890097	0.4003152956568305	0.3610417453162865	0.146
297	0.6584995045389418	0.38886396933182416	0.3458790581564062	0.146
300	0.6580753333599936	0.394205251114595	0.33188951196119754	0.146
303	0.6667343788612529	0.38761963786776493	0.3319572982498306	0.146
306	0.6492864424881946	0.3930776235675837	0.3173693894465804	0.146
309	0.652263702667064	0.3912496992608593	0.3297981643113458	0.146
312	0.6559936263898626	0.3879263530221451	0.3054846285073938	0.146
315	0.6337946931451883	0.390129572310397	0.3517422842096631	0.146
318	0.6660740752516116	0.40266649991054243	0.34897077232083923	0.146
321	0.6767145324981583	0.409749447083343	0.3382172104353945	0.146
324	0.6655906732414967	0.40602888962098077	0.33867173900073494	0.146
327	0.672362137947709	0.40514530013366207	0.3394715127536718	0.146
330	0.6815007185277125	0.41589914800841166	0.35994279600366086	0.146
333	0.6961524620747114	0.42520089936814714	0.3459218145220434	0.146
336	0.689266076087031	0.41984101703103877	0.3741001829582185	0.146
339	0.6684400564059558	0.4126599604701566	0.3495130255309646	0.146
342	0.6442084443759182	0.4088381857734102	0.39454381768421404	0.146
345	0.6609603010794769	0.42051614560378275	0.35742455336267087	0.146
348	0.6890464363723636	0.4299818761278471	0.36072334973936454	0.146
351	0.6976030832611229	0.43923026733808496	0.38654760657924214	0.146
354	0.717287627104714	0.43890972600592704	0.3678373374370562	0.146
357	0.7254367005281988	0.4366206907366632	0.3782293271472913	0.146
360	0.7039883697803987	0.4391535965167323	0.3770021155509093	0.146
363	0.7047044306858764	0.44766887467579736	0.35023619139212103	0.146
366	0.692864265848546	0.4510169528491369	0.34951623146273747	0.146
369	0.6872589118584721	0.45570825494036143	0.3612088792922175	0.146
372	0.6885013189632312	0.459893201084453	0.3606183612451593	0.146
375	0.6869632254065319	0.46229220761113515	0.39777145732523306	0.146
378	0.6950239111523427	0.46491568700857305	0.40830409381450156	0.146
381	0.6938184001155183	0.46107721867962265	0.3650513369022649	0.146
384	0.6775745466822445	0.4560504406407014	0.37793340279567855	0.146
387	0.6780663799917619	0.44966934580280143	0.436848220346477	0.146
390	0.6694351912370483	0.44319433096899863	0.36538913010711543	0.146
393	0.6597800095403105	0.45615578892472197	0.4476508945117313	0.146
396	0.6820106455304744	0.46682410840350874	0.4045407482022846	0.146
399	0.6970277261118409	0.4791596740531112	0.3832424342455181	0.146
402	0.7016473383062934	0.48104286640195887	0.35329768607859635	0.146
405	0.7014361219110588	0.4797740618259816	0.36532922925575106	0.146
408	0.7218499694299909	0.4839536325157938	0.36261977452622846	0.146
411	0.7394146623617965	0.48818194644424356	0.36159601629587035	0.146
414	0.7133916917322379	0.48905936733432953	0.42026004863513655	0.146
417	0.7325002934994035	0.4856240910160463	0.3621108773733042	0.146
420	0.7431702137286442	0.4799003325883744	0.3809171453148182	0.146
423	0.7192049439752299	0.47372674321882585	0.3969261223081247	0.146
426	0.7231644363909429	0.47390366935864825	0.38779953213357765	0.146
429	0.7029996858699115	0.46733145305471696	0.3812483018551824	0.146
432	0.6806373391955819	0.4730104319197157	0.4131494306608566	0.146
435	0.6727144111470107	0.465240939102697	0.375823318113227	0.146
438	0.6581459270927131	0.46122330326003874	0.39247931315384466	0.146
441	0.6600786853138537	0.4730578485267871	0.4255744009395247	0.146
444	0.669978061292148	0.4721448944883955	0.37396254209869756	0.146
447	0.6794328047424949	0.47078475615286264	0.36067590585849263	0.146
450	0.678040074088367	0.47151027286293457	0.3439717169287639	0.146
453	0.6986440758241992	0.47605619174583347	0.36051347262182204	0.146
456	0.6866560252992934	0.4829558408257188	0.38233246833625856	0.146
459	0.7191429936245823	0.4943095165740438	0.36968210079464736	0.146
462	0.7305588759087973	0.5049175107517593	0.357911042983188	0.146
465	0.7387191819158214	0.5170801103838731	0.37861679916294727	0.146
468	0.7709442100643935	0.5157975977344269	0.3864512649795009	0.146
471	0.7531234857401881	0.5067702502818848	0.35167488819265047	0.146
474	0.7377161314021772	0.5013983406949416	0.42530919003564555	0.146
477	0.7373550992315775	0.4938821368087471	0.36843969573822083	0.146
0	-0.06845700271324931	-0.0634775380597746	0.2122378610041005	0.186
3	0.02321636600283214	0.07435871481037709	0.2095471394910201	0.186
6	0.137534046901658	0.18261834427433818	0.278825727232642	0.186
9	0.25948828211501906	0.2672487960414836	0.22355918250410642	0.186
12	0.3424751218478673	0.32691097766897087	0.20487088779793136	0.186
15	0.40242815974505286	0.3751450289166276	0.23565969337705228	0.186
18	0.4411276736978705	0.39432667521987774	0.21237932173039617	0.186
21	0.4571172813018885	0.4128455551839185	0.21016427596558174	0.186
24	0.47180937236478965	0.4279167907786305	0.20769912863378995	0.186
27	0.48725155430770545	0.4375260588172128	0.20903150271959492	0.186
30	0.4833173545072905	0.4367167365940566	0.21464331013337273	0.186
33	0.48848159971955046	0.42570779107202655	0.2341448905824515	0.186
36	0.49523954200819326	0.41944406534363493	0.24333928716289885	0.186
39	0.5193396308429912	0.4168599707941923	0.25074780296701393	0.186
42	0.5065859185640398	0.41411838703806575	0.2531517055323333	0.186
45	0.4947673916543538	0.40756992517461826	0.2255455334585977	0.186
48	0.485730293133749	0.40723280285846475	0.23905202252442356	0.186
51	0.4738316144787895	0.40193756171167894	0.2150082127296319	0.186
54	0.4646190643521831	0.3927509645056185	0.2259160857639836	0.186
57	0.45789296920915457	0.3908160441285345	0.22078608811816286	0.186
60	0.45942827081693727	0.3902047287161213	0.24522096454267234	0.186
63	0.4593694604084434	0.38974381486781695	0.21567709042698446	0.186
66	0.4667906670753194	0.3919738831238728	0.23572415165153612	0.186
69	0.4676410204332145	0.39743551480932815	0.23853110405976927	0.186
72	0.49443723842438286	0.40830302448174555	0.23155633882896778	0.186
75	0.4935031231886151	0.40640952335787156	0.24386159342678873	0.186
78	0.4789588132910796	0.3973756144014619	0.24968480047708452	0.186
81	0.4797378923277091	0.3993730415273997	0.24590123151121124	0.186
84	0.46332625307953734	0.3935949389229048	0.2352635334447216	0.186
87	0.4479503612016459	0.3898618932010669	0.23202370107349835	0.186
90	0.46799567145351045	0.38580708837891264	0.23301069464212473	0.186
93	0.45939078775556835	0.37022222616075073	0.22646317681732625	0.186
96	0.47244177252307995	0.3720578829157915	0.22319309013740013	0.186
99	0.48866841547495105	0.37920725173224185	0.2235095917715207	0.186
102	0.49242781804071256	0.37200461748722546	0.23099277097763585	0.186
105	0.49940414851928894	0.372760566962504	0.21993790172043765	0.186
108	0.49918161002503936	0.3796293773352671	0.22408332412001494	0.186
111	0.48022333682013596	0.3791042550864156	0.23120521238795624	0.186
114	0.4862293636462931	0.38341947798745385	0.23837153910919087	0.186
117	0.4745021141534489	0.38801932507157244	0.24419670340716484	0.186
120	0.4881108798533565	0.3922470007916877	0.25079609534996833	0.186
123	0.48790395851689483	0.39183678282080264	0.25434766530561936	0.186
126	0.49446310094376017	0.39048925773040133	0.271788224877869	0.186
129	0.4714840536463756	0.3790687140006685	0.23755189190264245	0.186
132	0.4679468373265229	0.38786204332430385	0.24265161603324276	0.186
135	0.47239099260142925	0.40509241210644537	0.2342277974300653	0.186
138	0.4900500814183839	0.4235715237857203	0.2370209949398471	0.186
141	0.5051386509532088	0.4215499782079427	0.24292026186763177	0.186
144	0.5003122030618028	0.41131092386518553	0.24022806825415785	0.186
147	0.5015392516967486	0.41042866007783596	0.2446268208435977	0.186
150	0.4937499613799445	0.4138537701143925	0.25015948214302824	0.186
153	0.4837095936886131	0.4122005851916749	0.24109263546333484	0.186
156	0.4833721399022203	0.42057219832346693	0.23403408841140771	0.186
159	0.4930068532352816	0.4225491659226528	0.23347951198315461	0.186
162	0.4924674476775187	0.42709336534304326	0.23197649784224386	0.186
165	0.5085984793573539	0.4353578640746712	0.2464006903789218	0.186
168	0.5099229880610462	0.43684565174528467	0.26024186432343677	0.186
171	0.5062050967308549	0.4377948544700541	0.26046921218421126	0.186
174	0.5003930618948382	0.43449750071283544	0.24612578424563208	0.186
177	0.5159595890099337	0.4340127834751759	0.2449837560942818	0.186
180	0.5233856101785914	0.4354459107371225	0.25524052325516583	0.186
183	0.526134476267229	0.43836043509626066	0.25303403557954246	0.186
186	0.5194018860497394	0.43898700749910236	0.257385908820103	0.186
189	0.5193864449384971	0.4370307504409966	0.2573528009268576	0.186
192	0.5252416861750365	0.4283960466096637	0.25724829493198326	0.186
195	0.5121804164321208	0.4220012453635346	0.25029840972106654	0.186
198	0.5140066185501266	0.41539695940827537	0.23894660481263352	0.186
201	0.5125859941258288	0.41273591223900075	0.24986707706354508	0.186
204	0.5188700023066577	0.41404861894755757	0.24669634205285235	0.186
207	0.5155861683426374	0.4142815086148415	0.2537366015002456	0.186
210	0.5350031803049047	0.41770531372063124	0.2415154094561937	0.186
213	0.542186313716358	0.4129285181383575	0.24962721055839332	0.186
216	0.5490783761729017	0.42427764451625877	0.24155262953397397	0.186
219	0.5485419581967063	0.4246694077669115	0.25039116961849633	0.186
222	0.5556661022331773	0.4123282427799169	0.2543939488703549	0.186
225	0.5472469915824157	0.40922054851165324	0.24780503853416294	0.186
228	0.5350849341617834	0.4068190983526429	0.27267717530095076	0.186
231	0.5383332750233736	0.3998745036759595	0.26505413289353236	0.186
234	0.5557105636088385	0.41437321760548174	0.25974031116717405	0.186
237	0.545519438098406	0.4112274222133499	0.2619734266081061	0.186
240	0.5437299310376164	0.4144701379587684	0.2621060489293778	0.186
243	0.5416889019752889	0.41887197413185934	0.2641298229874437	0.186
246	0.5384623233311631	0.4163250358388196	0.2592610061067797	0.186
249	0.5376749058157121	0.41207406383334966	0.242050802475034	0.186
252	0.5438644650814047	0.41233389378824314	0.25381895283834327	0.186
255	0.5501972677751292	0.40973080592025546	0.24756582332740054	0.186
258	0.5458019726348536	0.4060866231637699	0.2570444571224785	0.186
261	0.5521557677856547	0.4112748550502104	0.2549627515947158	0.186
264	0.5543628352243969	0.4157261051845626	0.2550640858326915	0.186
267	0.5501330818412897	0.415796542905198	0.25492321363550524	0.186
270	0.5616043197883127	0.4253177631856446	0.2577584507282873	0.186
273	0.5770821497116528	0.4394735867405875	0.2496086030807889	0.186
276	0.5813150067727337	0.44376461276865947	0.25590869464330385	0.186
279	0.578385460998182	0.44365234154785066	0.2756156774278605	0.186
282	0.5581526395974264	0.439308034429362	0.25829344745803867	0.186
285	0.5524656104848332	0.43895419230358723	0.26354112883897063	0.186
288	0.5597181574794505	0.4396131213777125	0.2527363557749193	0.186
291	0.5662484973217582	0.4321853230789133	0.2356464788150885	0.186
294	0.5528630953468904	0.4325212959333752	0.24670052452583519	0.186
297	0.5741862983637468	0.44170153552282776	0.2487917329590775	0.186
300	0.5829035503932797	0.44532653444133574	0.23732921211937752	0.186
303	0.5732582057698452	0.4395067822523506	0.23898155614352096	0.186
306	0.567424486344902	0.44567276544602663	0.24079918038156062	0.186
309	0.5541643649729143	0.44495496739680335	0.2410859775492222	0.186
312	0.5383228665178068	0.43944386832126225	0.24694285631702292	0.186
315	0.5305424175016362	0.43652055601027784	0.23846433426046976	0.186
318	0.5260905564726247	0.43284392864120746	0.23381485705451457	0.186
321	0.5266266771466237	0.43146541714930836	0.23857524429806307	0.186
324	0.5401177821339247	0.439675488735093	0.24621650786801005	0.186
327	0.5407205855419156	0.4415246072350728	0.23818869583555805	0.186
330	0.5374779099002504	0.4506432330813186	0.2373193609937866	0.186
333	0.5295136760686403	0.44408182326131523	0.24365860297139794	0.186
336	0.5400422653223641	0.45939083127811764	0.24773921291797987	0.186
339	0.559502893004969	0.46670070711081074	0.24773299916331692	0.186
342	0.5645618173655553	0.4576218971752765	0.2473541129051842	0.186
345	0.5572296657757309	0.4497548442852713	0.23838714414896425	0.186
348	0.5661736900798238	0.4541299876138182	0.24389429905972257	0.186
351	0.5782000201291626	0.4554638464501657	0.24557447116321035	0.186
354	0.5942347120793892	0.4582342805310089	0.2565980941476096	0.186
357	0.6044464359720494	0.4558882021410566	0.27120137863322313	0.186
360	0.6009870356053897	0.4637460355463238	0.271096669566995	0.186
363	0.5939650676159901	0.4732882011842222	0.26295233998775175	0.186
366	0.5904131564469784	0.47627511562690267	0.2579138756835906	0.186
369	0.5954798730302533	0.4750871915449372	0.24941946664866665	0.186
372	0.5809305656305748	0.46844483767133505	0.24765203097681912	0.186
375	0.5925240031975592	0.46124845876590936	0.2401886433470375	0.186
378	0.5978606846534456	0.4680984555799843	0.2658747852134652	0.186
381	0.6044510596193763	0.4735952248214561	0.2382946271877971	0.186
384	0.5954870648604608	0.4855391591202034	0.25698449373779725	0.186
387	0.5950441585082771	0.49743064699385453	0.25898375610373014	0.186
390	0.6127891651502796	0.5043700728139137	0.2534642165892805	0.186
393	0.6136240675206679	0.49999789339684964	0.24539313125113174	0.186
396	0.6109837458231941	0.4980338746598576	0.26091572600255336	0.186
399	0.5970194399827323	0.4926189183193472	0.24542533218841966	0.186
402	0.5833287476850066	0.4882533918709866	0.26039938977359794	0.186
405	0.5844898754895681	0.48373765850072603	0.26122885418082725	0.186
408	0.57916094120406	0.46987207705313344	0.24758595671517084	0.186
411	0.5904052544948073	0.4718570020001056	0.2386847206468533	0.186
414	0.5970029120529988	0.478092783409964	0.25207137648527284	0.186
417	0.5953625732951006	0.48227976691693114	0.24892271542533992	0.186
420	0.5903821596494906	0.47961829369099646	0.25335418415478644	0.186
423	0.5841585778661674	0.484308700408171	0.2681314701594263	0.186
426	0.5811294277170774	0.4870513192211297	0.2507218006059257	0.186
429	0.583706580800993	0.4883464777302557	0.24636433861987206	0.186
432	0.5766482730187095	0.4832944989550751	0.24997505479349075	0.186
435	0.5809734292368784	0.4917957013060936	0.2547376662120236	0.186
438	0.5924799567993805	0.4974832836345162	0.2544527599659722	0.186
441	0.6078789151940169	0.5013912806372054	0.2590823282875888	0.186
444	0.6227060228002108	0.5000533832446612	0.25153152802235423	0.186
447	0.5999133235487526	0.4879698912019576	0.2429559316452941	0.186
450	0.6020115932524956	0.48964109951064794	0.24316902317882172	0.186
453	0.6148350705524614	0.48976729840304495	0.24873810248856928	0.186
456	0.6093493264337971	0.49144877331691567	0.2509875547918357	0.186
459	0.6133818709094464	0.48688580487059435	0.2377537214036497	0.186
462	0.6112337449484303	0.4995786688385155	0.2741863606175415	0.186
465	0.6220626486612544	0.5065276361271703	0.26879413140411895	0.186
468	0.6353563216625264	0.5111329727514866	0.24815752441191868	0.186
471	0.6322413711036458	0.5118949398116339	0.2588264270285572	0.186
474	0.6447614089786164	0.522440455955222	0.2630557358585353	0.186
477	0.6532597875074094	0.5369159122693887	0.25529230237637807	0.186
0	-0.04315615281607834	-0.04741103248458478	0.15038085326635478	0.217
3	0.10798622558867486	0.08041922611918237	0.14539084422306506	0.217
6	0.2341204691112194	0.17607546635767146	0.15954274127628298	0.217
9	0.33643264186992766	0.24830419748137444	0.16753227875663607	0.217
12	0.39720487825892875	0.3005221781433661	0.1686007461950749	0.217
15	0.4353508798312913	0.32696302460974974	0.17910140005443298	0.217
18	0.4666524135263731	0.3452353233274153	0.17492443241219113	0.217
21	0.469537993033455	0.3524526497592634	0.17880653737090227	0.217
24	0.4930756849875576	0.3630823493595438	0.17880169979306426	0.217
27	0.4972868343598777	0.37116847475350273	0.185709234584369	0.217
30	0.49507124588151663	0.36833709632753003	0.18698761653120058	0.217
33	0.4898324345243569	0.35900001802085585	0.18618439256627295	0.217
36	0.481323123251742	0.34671339229139525	0.1838607163246108	0.217
39	0.4889295970365431	0.35099300804523403	0.19525214940611285	0.217
42	0.4837561848826234	0.3475566428487773	0.19275273596482065	0.217
45	0.47163732353119453	0.3364825269087897	0.1944672889028192	0.217
48	0.48188980722000385	0.34139253805512404	0.19704192065816398	0.217
51	0.4866032752613222	0.3449171829904666	0.19676894781492332	0.217
54	0.4792916770330108	0.3360520501957103	0.1895584297408237	0.217
57	0.48071955851421233	0.3314777895475936	0.19137376176424983	0.217
60	0.4868213538391929	0.3313761774577584	0.19470029121357343	0.217
63	0.48169592140254647	0.33371516887772945	0.19181958590937384	0.217
66	0.4791103997763701	0.3343668059465884	0.19620108149755475	0.217
69	0.49979147673051433	0.34574541283502486	0.1931769055496864	0.217
72	0.5062652573099794	0.3630626277029746	0.1923275411863562	0.217
75	0.5095300744316232	0.3626579875996577	0.1840244975183574	0.217
78	0.48186471590662977	0.34363210332800376	0.1899950103898598	0.217
81	0.48775222842719357	0.329312893589829	0.18940946270643627	0.217
84	0.49219268337355015	0.3307445791054731	0.19687938409151318	0.217
87	0.4910318911840549	0.33658043062094706	0.2014804736345231	0.217
90	0.49683051815004997	0.33806648338930645	0.19345477751039863	0.217
93	0.48920256611516844	0.328991559479553	0.19436349034023223	0.217
96	0.4960663358126884	0.33758350142495186	0.1969340280045509	0.217
99	0.49452041736342006	0.3368419854259769	0.19553356626513727	0.217
102	0.5021977808411127	0.3398030998125896	0.1908409037303687	0.217
105	0.5058156464517944	0.3373355879831257	0.19170143343790266	0.217
108	0.5091753507916524	0.3379036595243313	0.1939527570017025	0.217
111	0.5060586421604897	0.3472670324044338	0.19745796544524885	0.217
114	0.5010688035681268	0.34012630202575145	0.1993439646546288	0.217
117	0.50707726177821	0.34628293026665535	0.1969211615573311	0.217
120	0.5149401131211458	0.3484302659581877	0.20817172213176602	0.217
123	0.5209037732760963	0.35871165258309917	0.20376632844122952	0.217
126	0.4991987574131891	0.3595385558005427	0.1980548214007359	0.217
129	0.4913776847984151	0.35219157466773343	0.20434463927809202	0.217
132	0.519635341677028	0.3672313113620382	0.19827727595798716	0.217
135	0.5223026015091223	0.3794201850562807	0.19795468299251417	0.217
138	0.5351323337114918	0.3855369473824806	0.20713802188918476	0.217
141	0.5334156995813133	0.3828994937811272	0.2009498455662259	0.217
144	0.5247297605598185	0.38260750729145604	0.19369561279025133	0.217
147	0.5254352755155592	0.3812232940857321	0.1984301182932404	0.217
150	0.5265959602490687	0.39507299914732885	0.19535478819844676	0.217
153	0.5080060415273171	0.3900572493803672	0.19164130300846294	0.217
156	0.5146406475069202	0.38895932039615094	0.2026175230991834	0.217
159	0.5202593034109148	0.39182242868125317	0.20535361749684322	0.217
162	0.5148339718894636	0.38721819794058027	0.1997594813884524	0.217
165	0.5190216175268222	0.3894472411263744	0.18795585450715863	0.217
168	0.5069720822381932	0.38553274470240506	0.19347251487998887	0.217
171	0.5312538704272033	0.3878852645510076	0.20569493677139955	0.217
174	0.5372094183485893	0.39956655932254265	0.21009491344099765	0.217
177	0.5444298372186505	0.3929172792033105	0.19674201078063647	0.217
180	0.5606739494045004	0.39476552547186883	0.18357042873542911	0.217
183	0.5670656254014724	0.39005682040393685	0.19858726860287534	0.217
186	0.5699858230143015	0.39010931157216383	0.20235687696287108	0.217
189	0.567913316968322	0.3906998595460948	0.19797721298847445	0.217
192	0.5668920469676235	0.37943383659713403	0.1901753498431206	0.217
195	0.5670642470779277	0.376723171273101	0.19087010785442796	0.217
198	0.5601928343519486	0.3664561212662807	0.20243523735419544	0.217
201	0.5609158898670489	0.36900563714585943	0.21029006907436323	0.217
204	0.5502050756675027	0.36116454424374017	0.20501373189151456	0.217
207	0.5440766554974373	0.3588188779899384	0.21004105723386587	0.217
210	0.5312790956149559	0.35040758489923074	0.21076257993867858	0.217
213	0.541668218822615	0.3597151066885754	0.19975755632051007	0.217
216	0.5341195652242708	0.3600480646452394	0.2088977456397806	0.217
219	0.5258303091113339	0.3478588567489581	0.20438488876934285	0.217
222	0.5385512220110232	0.35513417765338096	0.2074520926547003	0.217
225	0.5205293271679633	0.3478926406125391	0.2002823648965369	0.217
228	0.5270843646526701	0.343178708087766	0.19928588670777075	0.217
231	0.5228532962146265	0.33716500741950706	0.19953270621898248	0.217
234	0.5300026408029256	0.3419881553197654	0.20243525633055864	0.217
237	0.525281751999406	0.34614242015569147	0.2071688824698725	0.217
240	0.5501751049623916	0.3597545955761554	0.19965004925726265	0.217
243	0.5554488685777106	0.36215116447750273	0.20103310400689206	0.217
246	0.5554157422895933	0.37046267367906754	0.20394493272617442	0.217
249	0.5513284610678258	0.37515966782973975	0.20487283095416386	0.217
252	0.5482901268823573	0.36799268936056634	0.19689487444845372	0.217
255	0.558848230952628	0.3776265095554203	0.19504314345500798	0.217
258	0.5667862262834154	0.384333229639413	0.19596638290920712	0.217
261	0.5819585758088428	0.38991759111839125	0.1984134931049635	0.217
264	0.5861394241006117	0.39061443654060746	0.19551654063477633	0.217
267	0.5924733876479785	0.38804437791811797	0.19374225290298347	0.217
270	0.5840272034249484	0.3854549350321597	0.1976905271605537	0.217
273	0.5789956407533435	0.39255646791258614	0.19907515667496614	0.217
276	0.580731239400299	0.39981701151851745	0.21418163219540493	0.217
279	0.597027570225134	0.4100972576426492	0.21496561407788448	0.217
282	0.5913747650110208	0.4027134219754102	0.2157283821911699	0.217
285	0.596721075835227	0.4014974890546512	0.2146913770851423	0.217
288	0.6011562381745691	0.4128187564942392	0.21609039877163227	0.217
291	0.5992602402651666	0.4119629409194073	0.21403705175974386	0.217
294	0.5859628627849419	0.4092205502742039	0.224337383348071	0.217
297	0.5918386307414989	0.4088720895884083	0.23462562426665523	0.217
300	0.5862318406358711	0.412598060933498	0.23016511444910773	0.217
303	0.5784845270823233	0.41439896337887355	0.22583525873980972	0.217
306	0.5772150876418879	0.40830529294834605	0.20433287197671027	0.217
309	0.6017185113053719	0.409957542576889	0.20025323028610542	0.217
312	0.6174122727601429	0.42701620206766044	0.20331181841287305	0.217
315	0.6297887564910766	0.44218175804929744	0.21552069521813624	0.217
318	0.6174944500016942	0.44563469393348787	0.2217250621466643	0.217
321	0.6072084055784102	0.441326427199404	0.2291944330599238	0.217
324	0.61312108731254	0.4278146227189315	0.2231244918439195	0.217
327	0.624624026309921	0.4244727779256368	0.22423786728526396	0.217
330	0.6318184537590668	0.4245696324550624	0.22654561707921417	0.217
333	0.6100083356167886	0.42575622988037953	0.21264876570175825	0.217
336	0.6061206110701529	0.4295630334691223	0.2175094343811982	0.217
339	0.6036197922384148	0.4214005029833101	0.21916673388935398	0.217
342	0.6078816135817059	0.4176490946393615	0.22474148512927558	0.217
345	0.6224953351528204	0.41795926106831777	0.2374329203280838	0.217
348	0.6289783326582373	0.42385145127637913	0.23559229209263027	0.217
351	0.6154916786637243	0.4153461106057554	0.22226943941669244	0.217
354	0.6168062998156301	0.4174036806958387	0.2182244106474749	0.217
357	0.6062653004293607	0.41914459944469584	0.22206021252542196	0.217
360	0.602724714413067	0.42733930097089046	0.222708935150443	0.217
363	0.6015017708360447	0.42942372066885925	0.21855140575595644	0.217
366	0.607473832562882	0.4306368556444741	0.21696607152424538	0.217
369	0.6105057544816797	0.4393250487682837	0.21579523394988787	0.217
372	0.6007327908038721	0.43809871870256656	0.2380544545183885	0.217
375	0.5829797037130854	0.4314182801445475	0.2319598414700849	0.217
378	0.573010270389102	0.4211341437902392	0.2154293916206504	0.217
381	0.579183979081342	0.4245667162986364	0.22292928198350345	0.217
384	0.5871202617871315	0.4215664002562577	0.22862260244057683	0.217
387	0.6150085008320824	0.4271235941420466	0.23593555961106985	0.217
390	0.6345121788253031	0.4348086922926268	0.23882500254331362	0.217
393	0.6419919908642261	0.4383620848679229	0.2354846171012461	0.217
396	0.6424067704514251	0.4423541578171406	0.2333286873589209	0.217
399	0.6478640197503254	0.4463252928451177	0.2378192310199755	0.217
402	0.6360659369338618	0.4412458673790436	0.23396262111377064	0.217
405	0.628451640558689	0.4267162545355523	0.24037727408161966	0.217
408	0.6142578952951429	0.43037564977144926	0.22150383209529056	0.217
411	0.6029137396587229	0.4302462900545512	0.22204914498734557	0.217
414	0.5962236362556149	0.4316678327794767	0.21765254047528182	0.217
417	0.6067253804067099	0.4370406335407473	0.2214354398175036	0.217
420	0.6149459340392076	0.44386504346377287	0.22942397562922093	0.217
423	0.6221481669993596	0.4471414091742396	0.22519567552325265	0.217
426	0.6267049289583826	0.44957007276788624	0.22727068881506324	0.217
429	0.6381195347245674	0.44515137178067865	0.221847281443199	0.217
432	0.6453562909251428	0.45348563915938034	0.2320118379579577	0.217
435	0.640759975444342	0.4604732032325229	0.2242546181260987	0.217
438	0.6236838326349056	0.45801438768177904	0.2199901888045571	0.217
441	0.615992580609295	0.45160951151374323	0.23000795617687433	0.217
444	0.6333140230876457	0.45405888903211605	0.23056345000441106	0.217
447	0.6370926240158128	0.4656628298103008	0.22829105420913354	0.217
450	0.6432872922338301	0.46785354440730775	0.22745214591843604	0.217
453	0.6346682577144515	0.46296700440564176	0.214984443215669	0.217
456	0.6128913501579678	0.4507359249976425	0.2289891818607522	0.217
459	0.6231940307532967	0.44346059661508447	0.22748947393302102	0.217
462	0.6270499548322549	0.44704130482889576	0.21101787414658277	0.217
465	0.6263565212352546	0.4520783303242579	0.2023415140865084	0.217
468	0.6224211921502231	0.45597194887613385	0.21792172938464227	0.217
471	0.619772550681004	0.45222243132522383	0.2148641902521833	0.217
474	0.6135483996976336	0.4482300435543502	0.2178437244024748	0.217
477	0.6186203015735791	0.4539950464652772	0.2097286268343124	0.217
