# Supplementary material for: Multiscale stress dynamics in sheared liquid foams revealed by tomo-rheoscopy
Source: Nat Commun. 2025 Oct 16;16:9210. doi: 10.1038/s41467-025-64412-z (PMC12533193; doi:10.1038/s41467-025-64412-z)
Supplement: Supplementary file 10 — Source Data [file 41467_2025_64412_MOESM10_ESM.zip › DataFile/Fig4a.csv]

gammadot [s-1]	Dt [s]	sigma [Pa]	lf [-]
0.0029028316119169683	-180.0	26.714912085174817	0.084
0.0029028316119169683	-177.0	26.92150231226427	0.084
0.0029028316119169683	-174.0	27.776206088601487	0.084
0.0029028316119169683	-171.0	27.761884232892292	0.084
0.0029028316119169683	-168.0	28.51024222397495	0.084
0.0029028316119169683	-165.0	28.924896283235224	0.084
0.0029028316119169683	-162.0	29.171604982556257	0.084
0.0029028316119169683	-159.0	28.652017614268544	0.084
0.0029028316119169683	-156.0	28.75986689647311	0.084
0.0029028316119169683	-153.0	29.2172146309015	0.084
0.0029028316119169683	-150.0	29.09219483587208	0.084
0.0029028316119169683	-147.0	28.22893438100995	0.084
0.0029028316119169683	-144.0	28.073250862943834	0.084
0.0029028316119169683	-141.0	27.87490902132842	0.084
0.0029028316119169683	-138.0	28.15618042872358	0.084
0.0029028316119169683	-135.0	28.64133449648992	0.084
0.0029028316119169683	-132.0	28.54307986843746	0.084
0.0029028316119169683	-129.0	28.436039406938015	0.084
0.0029028316119169683	-126.0	28.988876605867535	0.084
0.0029028316119169683	-123.0	28.918737992781566	0.084
0.0029028316119169683	-120.0	29.242103314584263	0.084
0.0029028316119169683	-117.0	29.316526601599225	0.084
0.0029028316119169683	-114.0	29.90126093663818	0.084
0.0029028316119169683	-111.0	29.703897871377396	0.084
0.0029028316119169683	-108.0	30.190152785684717	0.084
0.0029028316119169683	-105.0	30.818974049679596	0.084
0.0029028316119169683	-102.0	30.99736589416686	0.084
0.0029028316119169683	-99.0	31.111049963830126	0.084
0.0029028316119169683	-96.0	30.851489380022503	0.084
0.0029028316119169683	-93.0	31.413177362803705	0.084
0.0029028316119169683	-90.0	31.015425868700053	0.084
0.0029028316119169683	-87.0	30.978364202369644	0.084
0.0029028316119169683	-84.0	31.32249669161916	0.084
0.0029028316119169683	-81.0	30.97170983740585	0.084
0.0029028316119169683	-78.0	31.264457516881745	0.084
0.0029028316119169683	-75.0	31.32811383744452	0.084
0.0029028316119169683	-72.0	31.23489313587303	0.084
0.0029028316119169683	-69.0	30.990418719510956	0.084
0.0029028316119169683	-66.0	31.158256484754997	0.084
0.0029028316119169683	-63.0	31.509910725962612	0.084
0.0029028316119169683	-60.0	31.65117730154023	0.084
0.0029028316119169683	-57.0	31.8548476297352	0.084
0.0029028316119169683	-54.0	31.851793862893025	0.084
0.0029028316119169683	-51.0	31.73786311696211	0.084
0.0029028316119169683	-48.0	32.434310782128385	0.084
0.0029028316119169683	-45.0	32.340393098882025	0.084
0.0029028316119169683	-42.0	32.475564573722544	0.084
0.0029028316119169683	-39.0	32.64498800468797	0.084
0.0029028316119169683	-36.0	32.75924734555222	0.084
0.0029028316119169683	-33.0	33.203459874977305	0.084
0.0029028316119169683	-30.0	34.0050820901325	0.084
0.0029028316119169683	-27.0	34.07023110020025	0.084
0.0029028316119169683	-24.0	34.29021201182221	0.084
0.0029028316119169683	-21.0	34.39621151820481	0.084
0.0029028316119169683	-18.0	34.54960161114105	0.084
0.0029028316119169683	-15.0	34.80273177508006	0.084
0.0029028316119169683	-12.0	34.95064075155369	0.084
0.0029028316119169683	-9.0	35.22996881423672	0.084
0.0029028316119169683	-6.0	35.411148245583796	0.084
0.0029028316119169683	-3.0	34.83850469898651	0.084
0.0029028316119169683	0.0	32.75226277516766	0.084
0.0029028316119169683	3.0	23.878166118546826	0.084
0.0029028316119169683	6.0	21.444961525394397	0.084
0.0029028316119169683	9.0	21.65961849481501	0.084
0.0029028316119169683	12.0	22.302332973764013	0.084
0.0029028316119169683	15.0	22.19845857725368	0.084
0.0029028316119169683	18.0	22.44248946240218	0.084
0.0029028316119169683	21.0	21.972214156001545	0.084
0.0029028316119169683	24.0	22.459035190328983	0.084
0.0029028316119169683	27.0	22.7420164697662	0.084
0.0029028316119169683	30.0	22.815346658681868	0.084
0.0029028316119169683	33.0	22.90360462272626	0.084
0.0029028316119169683	36.0	23.038954711198844	0.084
0.0029028316119169683	39.0	23.025840024758878	0.084
0.0029028316119169683	42.0	23.680197601866208	0.084
0.0029028316119169683	45.0	23.51844828231379	0.084
0.0029028316119169683	48.0	23.86362376336441	0.084
0.0029028316119169683	51.0	24.153458114904986	0.084
0.0029028316119169683	54.0	24.869079588745123	0.084
0.0029028316119169683	57.0	24.880958441481347	0.084
0.0029028316119169683	60.0	24.98577713593602	0.084
0.0029028316119169683	63.0	24.815132279034216	0.084
0.0029028316119169683	66.0	25.302750265442107	0.084
0.0029028316119169683	69.0	24.657600303356705	0.084
0.0029028316119169683	72.0	25.20344354786109	0.084
0.0029028316119169683	75.0	25.904914039941737	0.084
0.0029028316119169683	78.0	25.26701869593684	0.084
0.0029028316119169683	81.0	25.201288601155515	0.084
0.0029028316119169683	84.0	25.72002005936559	0.084
0.0029028316119169683	87.0	25.632664482929336	0.084
0.0029028316119169683	90.0	26.302736646394603	0.084
0.0029028316119169683	93.0	26.594432070625064	0.084
0.0029028316119169683	96.0	26.194503695357533	0.084
0.0029028316119169683	99.0	26.451292263923925	0.084
0.0029028316119169683	102.0	27.00083779034034	0.084
0.0029028316119169683	105.0	27.063770165639056	0.084
0.0029028316119169683	108.0	27.14043387103473	0.084
0.0029028316119169683	111.0	27.06928457951717	0.084
0.0029028316119169683	114.0	27.47326371971085	0.084
0.0029028316119169683	117.0	27.408292961270288	0.084
0.0029028316119169683	120.0	27.958609009410274	0.084
0.0029028316119169683	123.0	28.14775240121391	0.084
0.0029028316119169683	126.0	28.54625788643796	0.084
0.0029028316119169683	129.0	28.628597066814685	0.084
0.0029028316119169683	132.0	28.526119706061124	0.084
0.0029028316119169683	135.0	28.98707395482286	0.084
0.0029028316119169683	138.0	29.243578875893615	0.084
0.0029028316119169683	141.0	29.45077696536603	0.084
0.0029028316119169683	144.0	29.936212039512437	0.084
0.0029028316119169683	147.0	29.6424641585919	0.084
0.0029028316119169683	150.0	29.225175494309322	0.084
0.0029028316119169683	153.0	28.014345520167783	0.084
0.0029028316119169683	156.0	28.162774764257758	0.084
0.0029028316119169683	159.0	29.247780453895555	0.084
0.0029028316119169683	162.0	28.6386441416471	0.084
0.0029028316119169683	165.0	29.2177674642827	0.084
0.0029028316119169683	168.0	28.885730977752377	0.084
0.0029028316119169683	171.0	28.610803229726265	0.084
0.0029028316119169683	174.0	29.10453181323725	0.084
0.0029028316119169683	177.0	29.453816710977392	0.084
0.0029028316119169683	180.0	29.90800394828268	0.084
0.0029028316119169683	183.0	29.459476820346648	0.084
0.004063964256683756	-180.0	31.275470780885374	0.084
0.004063964256683756	-177.0	31.06496737326438	0.084
0.004063964256683756	-174.0	31.26664561190326	0.084
0.004063964256683756	-171.0	31.54606433396252	0.084
0.004063964256683756	-168.0	30.79705999476518	0.084
0.004063964256683756	-165.0	30.858374437450518	0.084
0.004063964256683756	-162.0	30.70207731884309	0.084
0.004063964256683756	-159.0	30.74469714365819	0.084
0.004063964256683756	-156.0	30.435487400226705	0.084
0.004063964256683756	-153.0	30.20531974035876	0.084
0.004063964256683756	-150.0	29.948763135247486	0.084
0.004063964256683756	-147.0	29.946358549346165	0.084
0.004063964256683756	-144.0	30.391673259233443	0.084
0.004063964256683756	-141.0	30.21076028187374	0.084
0.004063964256683756	-138.0	29.899388386431728	0.084
0.004063964256683756	-135.0	30.148949634887977	0.084
0.004063964256683756	-132.0	30.221350392679856	0.084
0.004063964256683756	-129.0	30.256419514082953	0.084
0.004063964256683756	-126.0	30.30337473126893	0.084
0.004063964256683756	-123.0	29.857386220606394	0.084
0.004063964256683756	-120.0	30.37990281465587	0.084
0.004063964256683756	-117.0	30.63198809491271	0.084
0.004063964256683756	-114.0	30.033218254070444	0.084
0.004063964256683756	-111.0	30.013141741518233	0.084
0.004063964256683756	-108.0	29.925740120347747	0.084
0.004063964256683756	-105.0	29.614086913119273	0.084
0.004063964256683756	-102.0	29.89690362937701	0.084
0.004063964256683756	-99.0	29.50226471795657	0.084
0.004063964256683756	-96.0	29.47219419791798	0.084
0.004063964256683756	-93.0	29.17984841625928	0.084
0.004063964256683756	-90.0	29.38895631980694	0.084
0.004063964256683756	-87.0	29.535454032387523	0.084
0.004063964256683756	-84.0	29.556569279312075	0.084
0.004063964256683756	-81.0	29.824011070868767	0.084
0.004063964256683756	-78.0	29.601071378749523	0.084
0.004063964256683756	-75.0	29.575305533699815	0.084
0.004063964256683756	-72.0	29.348268698646994	0.084
0.004063964256683756	-69.0	29.74638639596626	0.084
0.004063964256683756	-66.0	29.826977445170474	0.084
0.004063964256683756	-63.0	29.927021975021766	0.084
0.004063964256683756	-60.0	30.036498011228876	0.084
0.004063964256683756	-57.0	30.057569236609574	0.084
0.004063964256683756	-54.0	30.339688142729738	0.084
0.004063964256683756	-51.0	30.265795599357354	0.084
0.004063964256683756	-48.0	30.66196121212371	0.084
0.004063964256683756	-45.0	30.959476557375922	0.084
0.004063964256683756	-42.0	30.89094838514876	0.084
0.004063964256683756	-39.0	31.272924851020026	0.084
0.004063964256683756	-36.0	31.466009718664633	0.084
0.004063964256683756	-33.0	31.41320900229798	0.084
0.004063964256683756	-30.0	31.841427337036823	0.084
0.004063964256683756	-27.0	31.97183539269915	0.084
0.004063964256683756	-24.0	32.352185022028195	0.084
0.004063964256683756	-21.0	32.90611339014399	0.084
0.004063964256683756	-18.0	33.01377806237691	0.084
0.004063964256683756	-15.0	33.55644287283451	0.084
0.004063964256683756	-12.0	33.85851419767368	0.084
0.004063964256683756	-9.0	34.23619065104613	0.084
0.004063964256683756	-6.0	34.318581509799465	0.084
0.004063964256683756	-3.0	34.21630366782321	0.084
0.004063964256683756	0.0	32.43202299694358	0.084
0.004063964256683756	3.0	24.106826374558107	0.084
0.004063964256683756	6.0	21.65574335758199	0.084
0.004063964256683756	9.0	21.247716103147724	0.084
0.004063964256683756	12.0	21.402163491501376	0.084
0.004063964256683756	15.0	21.563087517700552	0.084
0.004063964256683756	18.0	21.943394515401323	0.084
0.004063964256683756	21.0	22.37419515434357	0.084
0.004063964256683756	24.0	22.63628164237601	0.084
0.004063964256683756	27.0	22.723603466147544	0.084
0.004063964256683756	30.0	23.007265881759793	0.084
0.004063964256683756	33.0	23.619795972900032	0.084
0.004063964256683756	36.0	23.592921359303325	0.084
0.004063964256683756	39.0	24.381722746515912	0.084
0.004063964256683756	42.0	24.64244697819437	0.084
0.004063964256683756	45.0	24.79601840312042	0.084
0.004063964256683756	48.0	25.28848896467646	0.084
0.004063964256683756	51.0	25.54310089879185	0.084
0.004063964256683756	54.0	25.693554769962052	0.084
0.004063964256683756	57.0	26.477875579470556	0.084
0.004063964256683756	60.0	26.775272995005704	0.084
0.004063964256683756	63.0	27.0302517431641	0.084
0.004063964256683756	66.0	27.19536387802085	0.084
0.004063964256683756	69.0	27.77987298809058	0.084
0.004063964256683756	72.0	28.06335910333025	0.084
0.004063964256683756	75.0	28.159886944834042	0.084
0.004063964256683756	78.0	28.16303696717286	0.084
0.004063964256683756	81.0	27.686314575497104	0.084
0.004063964256683756	84.0	27.737531667201477	0.084
0.004063964256683756	87.0	27.752147703108943	0.084
0.004063964256683756	90.0	27.885928941177113	0.084
0.004063964256683756	93.0	27.877765481781232	0.084
0.004063964256683756	96.0	27.90637589035016	0.084
0.004063964256683756	99.0	27.78979903045373	0.084
0.004063964256683756	102.0	28.05262862233157	0.084
0.004063964256683756	105.0	27.966379443542067	0.084
0.004063964256683756	108.0	28.00530088991342	0.084
0.004063964256683756	111.0	28.161599859712727	0.084
0.004063964256683756	114.0	27.892013437704087	0.084
0.004063964256683756	117.0	28.037922514365693	0.084
0.004063964256683756	120.0	27.960907997327432	0.084
0.004063964256683756	123.0	28.457064974123725	0.084
0.004063964256683756	126.0	28.270502739566663	0.084
0.004063964256683756	129.0	28.278458620057474	0.084
0.004063964256683756	132.0	27.820109387938125	0.084
0.004063964256683756	135.0	28.461743310050963	0.084
0.004063964256683756	138.0	28.49328097387332	0.084
0.004063964256683756	141.0	28.89648699812642	0.084
0.004063964256683756	144.0	28.72796797537053	0.084
0.004063964256683756	147.0	29.2327205596194	0.084
0.004063964256683756	150.0	29.417670458778517	0.084
0.004063964256683756	153.0	29.12859313885006	0.084
0.004063964256683756	156.0	29.38593869251565	0.084
0.004063964256683756	159.0	29.655573063438975	0.084
0.004063964256683756	162.0	29.795554572408708	0.084
0.004063964256683756	165.0	29.645451768680214	0.084
0.004063964256683756	168.0	30.14453667257889	0.084
0.004063964256683756	171.0	30.973090058080544	0.084
0.004063964256683756	174.0	31.260023302524864	0.084
0.004063964256683756	177.0	31.638822919011897	0.084
0.004063964256683756	180.0	31.791444373576375	0.084
0.004063964256683756	183.0	31.808477127163076	0.084
0.005225096901450545	-180.0	28.412581510819063	0.084
0.005225096901450545	-177.0	28.2099272031504	0.084
0.005225096901450545	-174.0	28.174953141123492	0.084
0.005225096901450545	-171.0	27.781504758607028	0.084
0.005225096901450545	-168.0	27.89556280569238	0.084
0.005225096901450545	-165.0	27.99418474792577	0.084
0.005225096901450545	-162.0	27.924169872246605	0.084
0.005225096901450545	-159.0	28.039932901471403	0.084
0.005225096901450545	-156.0	28.31644491384273	0.084
0.005225096901450545	-153.0	28.181906463301893	0.084
0.005225096901450545	-150.0	28.281665271014173	0.084
0.005225096901450545	-147.0	28.498515097575275	0.084
0.005225096901450545	-144.0	28.185518814214053	0.084
0.005225096901450545	-141.0	28.144353403406747	0.084
0.005225096901450545	-138.0	28.19542878600763	0.084
0.005225096901450545	-135.0	28.35689428198701	0.084
0.005225096901450545	-132.0	28.835068616223325	0.084
0.005225096901450545	-129.0	28.91773006271817	0.084
0.005225096901450545	-126.0	29.016931683001534	0.084
0.005225096901450545	-123.0	29.16764673516628	0.084
0.005225096901450545	-120.0	29.24974429911346	0.084
0.005225096901450545	-117.0	29.26426673392045	0.084
0.005225096901450545	-114.0	29.295226287698597	0.084
0.005225096901450545	-111.0	29.355182980311056	0.084
0.005225096901450545	-108.0	29.80173395030891	0.084
0.005225096901450545	-105.0	29.544445297411336	0.084
0.005225096901450545	-102.0	29.613856356242515	0.084
0.005225096901450545	-99.0	29.243827361047146	0.084
0.005225096901450545	-96.0	29.23303486155153	0.084
0.005225096901450545	-93.0	29.267190166112222	0.084
0.005225096901450545	-90.0	29.427745378949123	0.084
0.005225096901450545	-87.0	29.58728584874538	0.084
0.005225096901450545	-84.0	29.801675075699375	0.084
0.005225096901450545	-81.0	29.447441941865748	0.084
0.005225096901450545	-78.0	29.705798600570123	0.084
0.005225096901450545	-75.0	29.624108020532212	0.084
0.005225096901450545	-72.0	29.58695969967582	0.084
0.005225096901450545	-69.0	29.41969710603318	0.084
0.005225096901450545	-66.0	29.475225556103744	0.084
0.005225096901450545	-63.0	29.366611777563747	0.084
0.005225096901450545	-60.0	29.456774581271848	0.084
0.005225096901450545	-57.0	29.582519953614163	0.084
0.005225096901450545	-54.0	29.790018173268873	0.084
0.005225096901450545	-51.0	30.213758396723787	0.084
0.005225096901450545	-48.0	30.308508480619412	0.084
0.005225096901450545	-45.0	30.253563710733633	0.084
0.005225096901450545	-42.0	30.38711157385348	0.084
0.005225096901450545	-39.0	31.075090514250814	0.084
0.005225096901450545	-36.0	31.43540323958853	0.084
0.005225096901450545	-33.0	31.8322730156281	0.084
0.005225096901450545	-30.0	31.868503015858703	0.084
0.005225096901450545	-27.0	32.17318607592632	0.084
0.005225096901450545	-24.0	32.13398137469374	0.084
0.005225096901450545	-21.0	32.10317396535188	0.084
0.005225096901450545	-18.0	32.08909602328299	0.084
0.005225096901450545	-15.0	32.416797744404484	0.084
0.005225096901450545	-12.0	32.952891214841536	0.084
0.005225096901450545	-9.0	33.32817240787698	0.084
0.005225096901450545	-6.0	33.651291932735035	0.084
0.005225096901450545	-3.0	33.68138480633502	0.084
0.005225096901450545	0.0	32.265590624187844	0.084
0.005225096901450545	3.0	23.891180352259553	0.084
0.005225096901450545	6.0	21.585478388346935	0.084
0.005225096901450545	9.0	21.80795290858989	0.084
0.005225096901450545	12.0	21.896163531999456	0.084
0.005225096901450545	15.0	22.16561020377022	0.084
0.005225096901450545	18.0	22.64890593596481	0.084
0.005225096901450545	21.0	23.282495621785912	0.084
0.005225096901450545	24.0	23.576067697186566	0.084
0.005225096901450545	27.0	24.058613667315345	0.084
0.005225096901450545	30.0	24.085031037257842	0.084
0.005225096901450545	33.0	24.437707528432313	0.084
0.005225096901450545	36.0	24.72842161961972	0.084
0.005225096901450545	39.0	25.260420092440725	0.084
0.005225096901450545	42.0	25.42480015721562	0.084
0.005225096901450545	45.0	25.68887002531452	0.084
0.005225096901450545	48.0	25.876400947749	0.084
0.005225096901450545	51.0	25.92442181197927	0.084
0.005225096901450545	54.0	25.794703032630963	0.084
0.005225096901450545	57.0	26.080557532659537	0.084
0.005225096901450545	60.0	26.430718152009046	0.084
0.005225096901450545	63.0	26.781898670069992	0.084
0.005225096901450545	66.0	26.796893153289563	0.084
0.005225096901450545	69.0	26.94720432209948	0.084
0.005225096901450545	72.0	27.091529407353445	0.084
0.005225096901450545	75.0	27.108974927231337	0.084
0.005225096901450545	78.0	27.4146723304382	0.084
0.005225096901450545	81.0	27.48337093832219	0.084
0.005225096901450545	84.0	27.65522536724134	0.084
0.005225096901450545	87.0	27.514865184961216	0.084
0.005225096901450545	90.0	27.753566294533535	0.084
0.005225096901450545	93.0	27.99968156700625	0.084
0.005225096901450545	96.0	27.697657733781355	0.084
0.005225096901450545	99.0	28.018499670553	0.084
0.005225096901450545	102.0	28.123103631500722	0.084
0.005225096901450545	105.0	28.03028471797501	0.084
0.005225096901450545	108.0	28.10156722892083	0.084
0.005225096901450545	111.0	28.648808331625627	0.084
0.005225096901450545	114.0	28.567510346741027	0.084
0.005225096901450545	117.0	28.352592851361777	0.084
0.005225096901450545	120.0	28.467589777276824	0.084
0.005225096901450545	123.0	28.355953021896074	0.084
0.005225096901450545	126.0	28.12953722607163	0.084
0.005225096901450545	129.0	28.012727334130208	0.084
0.005225096901450545	132.0	27.863650160797327	0.084
0.005225096901450545	135.0	28.13855535590596	0.084
0.005225096901450545	138.0	28.5116757298756	0.084
0.005225096901450545	141.0	28.89079852419871	0.084
0.005225096901450545	144.0	28.74225182091832	0.084
0.005225096901450545	147.0	28.90323887850361	0.084
0.005225096901450545	150.0	29.229028918680182	0.084
0.005225096901450545	153.0	29.079218198202774	0.084
0.005225096901450545	156.0	29.15887953872568	0.084
0.005225096901450545	159.0	28.945361659319104	0.084
0.005225096901450545	162.0	29.218929201461833	0.084
0.005225096901450545	165.0	29.09681900297237	0.084
0.005225096901450545	168.0	29.027521403629407	0.084
0.005225096901450545	171.0	29.259465010588002	0.084
0.005225096901450545	174.0	29.42318332888604	0.084
0.005225096901450545	177.0	29.459456038153064	0.084
0.005225096901450545	180.0	29.770604068489764	0.084
0.005225096901450545	183.0	29.565383818349726	0.084
0.006386229546217332	-180.0	28.605174155359347	0.084
0.006386229546217332	-177.0	28.73909678873072	0.084
0.006386229546217332	-174.0	28.224352556613397	0.084
0.006386229546217332	-171.0	28.664214843453596	0.084
0.006386229546217332	-168.0	29.12171953510602	0.084
0.006386229546217332	-165.0	29.193738237546036	0.084
0.006386229546217332	-162.0	29.26010103209884	0.084
0.006386229546217332	-159.0	29.608097503368814	0.084
0.006386229546217332	-156.0	29.970140237509355	0.084
0.006386229546217332	-153.0	30.132661054822204	0.084
0.006386229546217332	-150.0	30.22062419415031	0.084
0.006386229546217332	-147.0	30.3416746881849	0.084
0.006386229546217332	-144.0	30.397625829045168	0.084
0.006386229546217332	-141.0	30.00021691115627	0.084
0.006386229546217332	-138.0	30.025067588281903	0.084
0.006386229546217332	-135.0	30.028363868912653	0.084
0.006386229546217332	-132.0	29.733609552725802	0.084
0.006386229546217332	-129.0	29.510942501880074	0.084
0.006386229546217332	-126.0	29.23478662797673	0.084
0.006386229546217332	-123.0	29.115571706971544	0.084
0.006386229546217332	-120.0	29.037840865489958	0.084
0.006386229546217332	-117.0	29.101030152583878	0.084
0.006386229546217332	-114.0	29.639192420438768	0.084
0.006386229546217332	-111.0	29.931045739838815	0.084
0.006386229546217332	-108.0	29.62684018379758	0.084
0.006386229546217332	-105.0	29.417102353808588	0.084
0.006386229546217332	-102.0	29.759549325630445	0.084
0.006386229546217332	-99.0	29.97652915528746	0.084
0.006386229546217332	-96.0	29.800472431986634	0.084
0.006386229546217332	-93.0	29.939139305885003	0.084
0.006386229546217332	-90.0	29.939365111466433	0.084
0.006386229546217332	-87.0	29.56294373444135	0.084
0.006386229546217332	-84.0	29.266159179530064	0.084
0.006386229546217332	-81.0	29.24603577666621	0.084
0.006386229546217332	-78.0	29.627843069324896	0.084
0.006386229546217332	-75.0	29.480326555212816	0.084
0.006386229546217332	-72.0	29.568218391231323	0.084
0.006386229546217332	-69.0	29.836051329814918	0.084
0.006386229546217332	-66.0	30.19595157468755	0.084
0.006386229546217332	-63.0	30.249650712052834	0.084
0.006386229546217332	-60.0	30.495435590073942	0.084
0.006386229546217332	-57.0	30.757717768597324	0.084
0.006386229546217332	-54.0	31.19324919363092	0.084
0.006386229546217332	-51.0	31.42450094040762	0.084
0.006386229546217332	-48.0	31.476275579231604	0.084
0.006386229546217332	-45.0	31.323219012843552	0.084
0.006386229546217332	-42.0	31.61090046241489	0.084
0.006386229546217332	-39.0	31.809590833194953	0.084
0.006386229546217332	-36.0	32.20225265139036	0.084
0.006386229546217332	-33.0	32.443648840540064	0.084
0.006386229546217332	-30.0	32.717576215526094	0.084
0.006386229546217332	-27.0	32.927255962003706	0.084
0.006386229546217332	-24.0	33.17392402148984	0.084
0.006386229546217332	-21.0	33.3947429105751	0.084
0.006386229546217332	-18.0	33.62742296013149	0.084
0.006386229546217332	-15.0	33.99897236036897	0.084
0.006386229546217332	-12.0	34.35008191768953	0.084
0.006386229546217332	-9.0	34.562890996965535	0.084
0.006386229546217332	-6.0	35.02085117264171	0.084
0.006386229546217332	-3.0	35.01184993178729	0.084
0.006386229546217332	0.0	33.59041973435849	0.084
0.006386229546217332	3.0	25.163679547825556	0.084
0.006386229546217332	6.0	22.180431011245858	0.084
0.006386229546217332	9.0	22.212097039690008	0.084
0.006386229546217332	12.0	22.531358775661236	0.084
0.006386229546217332	15.0	22.924817341477684	0.084
0.006386229546217332	18.0	23.341611145168137	0.084
0.006386229546217332	21.0	24.076554162965216	0.084
0.006386229546217332	24.0	24.480137947215297	0.084
0.006386229546217332	27.0	24.7126136942989	0.084
0.006386229546217332	30.0	25.224675531804554	0.084
0.006386229546217332	33.0	25.468732278533324	0.084
0.006386229546217332	36.0	25.48371689453551	0.084
0.006386229546217332	39.0	25.737380653655674	0.084
0.006386229546217332	42.0	26.23908355131301	0.084
0.006386229546217332	45.0	26.401706318918375	0.084
0.006386229546217332	48.0	26.803607358986653	0.084
0.006386229546217332	51.0	27.075192613680475	0.084
0.006386229546217332	54.0	27.345862147136042	0.084
0.006386229546217332	57.0	27.487597155996706	0.084
0.006386229546217332	60.0	27.689529606728502	0.084
0.006386229546217332	63.0	28.112341938094566	0.084
0.006386229546217332	66.0	28.291553745723448	0.084
0.006386229546217332	69.0	28.479352221979152	0.084
0.006386229546217332	72.0	28.703655554368886	0.084
0.006386229546217332	75.0	28.551939704417844	0.084
0.006386229546217332	78.0	28.780204228925253	0.084
0.006386229546217332	81.0	29.09201571673936	0.084
0.006386229546217332	84.0	29.245646060434645	0.084
0.006386229546217332	87.0	29.290758546045744	0.084
0.006386229546217332	90.0	29.543910281872442	0.084
0.006386229546217332	93.0	29.28521032244428	0.084
0.006386229546217332	96.0	29.21514986240856	0.084
0.006386229546217332	99.0	29.24293706073294	0.084
0.006386229546217332	102.0	29.44271823989319	0.084
0.006386229546217332	105.0	29.384481723891444	0.084
0.006386229546217332	108.0	29.796349987345824	0.084
0.006386229546217332	111.0	29.992237560570377	0.084
0.006386229546217332	114.0	30.04751559653594	0.084
0.006386229546217332	117.0	30.04524737780529	0.084
0.006386229546217332	120.0	30.19410243706554	0.084
0.006386229546217332	123.0	30.150736242817896	0.084
0.006386229546217332	126.0	30.075145651502183	0.084
0.006386229546217332	129.0	30.102567424054786	0.084
0.006386229546217332	132.0	30.230915879579364	0.084
0.006386229546217332	135.0	30.28149454681245	0.084
0.006386229546217332	138.0	30.618364102000175	0.084
0.006386229546217332	141.0	30.88684557318509	0.084
0.006386229546217332	144.0	31.525858069246013	0.084
0.006386229546217332	147.0	31.73718037472391	0.084
0.006386229546217332	150.0	31.782847493512328	0.084
0.006386229546217332	153.0	31.602910831372398	0.084
0.006386229546217332	156.0	31.633338649362248	0.084
0.006386229546217332	159.0	31.863302035028944	0.084
0.006386229546217332	162.0	32.07287342189568	0.084
0.006386229546217332	165.0	32.22169639413135	0.084
0.006386229546217332	168.0	32.88411908490776	0.084
0.006386229546217332	171.0	33.142906248803904	0.084
0.006386229546217332	174.0	33.376736513016	0.084
0.006386229546217332	177.0	33.708637622771576	0.084
0.006386229546217332	180.0	34.0614703106807	0.084
0.006386229546217332	183.0	34.15704112015393	0.084
0.00754736219098412	-180.0	29.48314021562268	0.084
0.00754736219098412	-177.0	29.33393257971571	0.084
0.00754736219098412	-174.0	28.850536468231276	0.084
0.00754736219098412	-171.0	28.741799961878066	0.084
0.00754736219098412	-168.0	28.864050868766903	0.084
0.00754736219098412	-165.0	29.04189833745181	0.084
0.00754736219098412	-162.0	29.148958827773573	0.084
0.00754736219098412	-159.0	28.888275387901924	0.084
0.00754736219098412	-156.0	28.91448637534636	0.084
0.00754736219098412	-153.0	29.0359295039074	0.084
0.00754736219098412	-150.0	29.107788502416167	0.084
0.00754736219098412	-147.0	29.45628231878487	0.084
0.00754736219098412	-144.0	29.262974579420057	0.084
0.00754736219098412	-141.0	29.40433669817107	0.084
0.00754736219098412	-138.0	29.745586724798677	0.084
0.00754736219098412	-135.0	29.66383846927159	0.084
0.00754736219098412	-132.0	29.65666768154566	0.084
0.00754736219098412	-129.0	29.659999103301207	0.084
0.00754736219098412	-126.0	29.845873431810013	0.084
0.00754736219098412	-123.0	29.99944784778079	0.084
0.00754736219098412	-120.0	30.326817957037775	0.084
0.00754736219098412	-117.0	30.329658852318797	0.084
0.00754736219098412	-114.0	30.53519614924978	0.084
0.00754736219098412	-111.0	30.413063418184105	0.084
0.00754736219098412	-108.0	30.501962232328587	0.084
0.00754736219098412	-105.0	30.70929595557691	0.084
0.00754736219098412	-102.0	30.79661372111625	0.084
0.00754736219098412	-99.0	30.957434575414794	0.084
0.00754736219098412	-96.0	31.126509608601612	0.084
0.00754736219098412	-93.0	31.018419813628764	0.084
0.00754736219098412	-90.0	31.016159721892638	0.084
0.00754736219098412	-87.0	31.30260584435247	0.084
0.00754736219098412	-84.0	31.31939424588589	0.084
0.00754736219098412	-81.0	31.21710779407986	0.084
0.00754736219098412	-78.0	31.25812918659019	0.084
0.00754736219098412	-75.0	31.390772827701575	0.084
0.00754736219098412	-72.0	31.191666036542465	0.084
0.00754736219098412	-69.0	31.232114910680608	0.084
0.00754736219098412	-66.0	31.44466912775718	0.084
0.00754736219098412	-63.0	31.600051071311995	0.084
0.00754736219098412	-60.0	31.714988900641714	0.084
0.00754736219098412	-57.0	31.821029219461895	0.084
0.00754736219098412	-54.0	31.78600316004254	0.084
0.00754736219098412	-51.0	32.11706407854785	0.084
0.00754736219098412	-48.0	32.399503538966115	0.084
0.00754736219098412	-45.0	32.620220711248585	0.084
0.00754736219098412	-42.0	33.05734073475424	0.084
0.00754736219098412	-39.0	33.66088987859975	0.084
0.00754736219098412	-36.0	33.915626440284825	0.084
0.00754736219098412	-33.0	34.08008631539173	0.084
0.00754736219098412	-30.0	34.70135238815007	0.084
0.00754736219098412	-27.0	35.06186625897601	0.084
0.00754736219098412	-24.0	35.42585593365736	0.084
0.00754736219098412	-21.0	35.838834332657584	0.084
0.00754736219098412	-18.0	36.210283405038226	0.084
0.00754736219098412	-15.0	36.72897267488429	0.084
0.00754736219098412	-12.0	36.98527322317285	0.084
0.00754736219098412	-9.0	37.554325949971435	0.084
0.00754736219098412	-6.0	37.91939841366353	0.084
0.00754736219098412	-3.0	37.892821678974556	0.084
0.00754736219098412	0.0	36.08302996172505	0.084
0.00754736219098412	3.0	27.579885750363065	0.084
0.00754736219098412	6.0	23.839749745343987	0.084
0.00754736219098412	9.0	23.830850445879793	0.084
0.00754736219098412	12.0	24.261952185135954	0.084
0.00754736219098412	15.0	24.68074895161985	0.084
0.00754736219098412	18.0	25.21050548821378	0.084
0.00754736219098412	21.0	25.729073449830846	0.084
0.00754736219098412	24.0	26.25494627564086	0.084
0.00754736219098412	27.0	26.77490036063165	0.084
0.00754736219098412	30.0	27.242473146668715	0.084
0.00754736219098412	33.0	27.530067485227708	0.084
0.00754736219098412	36.0	27.91113490972498	0.084
0.00754736219098412	39.0	28.28657018389626	0.084
0.00754736219098412	42.0	28.44822633810025	0.084
0.00754736219098412	45.0	28.673807247065948	0.084
0.00754736219098412	48.0	28.946046523122806	0.084
0.00754736219098412	51.0	29.138778249173768	0.084
0.00754736219098412	54.0	29.702152064143977	0.084
0.00754736219098412	57.0	29.88744901265987	0.084
0.00754736219098412	60.0	30.261824718761904	0.084
0.00754736219098412	63.0	30.620023818395033	0.084
0.00754736219098412	66.0	30.841310792582167	0.084
0.00754736219098412	69.0	30.938620709519213	0.084
0.00754736219098412	72.0	31.18253102689433	0.084
0.00754736219098412	75.0	31.2380113894157	0.084
0.00754736219098412	78.0	31.17380024861963	0.084
0.00754736219098412	81.0	31.164811527854205	0.084
0.00754736219098412	84.0	31.47160954961217	0.084
0.00754736219098412	87.0	31.75227566001309	0.084
0.00754736219098412	90.0	31.57663273372764	0.084
0.00754736219098412	93.0	31.5617758399663	0.084
0.00754736219098412	96.0	31.69223931054235	0.084
0.00754736219098412	99.0	31.892390446522434	0.084
0.00754736219098412	102.0	31.862850977657747	0.084
0.00754736219098412	105.0	31.84580868704178	0.084
0.00754736219098412	108.0	32.165724459331635	0.084
0.00754736219098412	111.0	32.27760243290042	0.084
0.00754736219098412	114.0	32.204661679395315	0.084
0.00754736219098412	117.0	32.40145310411667	0.084
0.00754736219098412	120.0	32.76960060999401	0.084
0.00754736219098412	123.0	32.78039858185462	0.084
0.00754736219098412	126.0	32.802498811685055	0.084
0.00754736219098412	129.0	32.9166582393137	0.084
0.00754736219098412	132.0	32.794088492901594	0.084
0.00754736219098412	135.0	33.16547576001908	0.084
0.00754736219098412	138.0	33.170319928037436	0.084
0.00754736219098412	141.0	33.59778549060992	0.084
0.00754736219098412	144.0	33.40665124177776	0.084
0.00754736219098412	147.0	33.10047333122854	0.084
0.00754736219098412	150.0	32.86271156508328	0.084
0.00754736219098412	153.0	32.749753513910136	0.084
0.00754736219098412	156.0	32.52021205344347	0.084
0.00754736219098412	159.0	32.73408975258905	0.084
0.00754736219098412	162.0	32.420373895905435	0.084
0.00754736219098412	165.0	32.590856169335275	0.084
0.00754736219098412	168.0	32.74737189967681	0.084
0.00754736219098412	171.0	32.711235771038	0.084
0.00754736219098412	174.0	33.0567861780905	0.084
0.00754736219098412	177.0	33.592199448548556	0.084
0.00754736219098412	180.0	33.74325955348138	0.084
0.00754736219098412	183.0	33.81251310337768	0.084
0.008708494835750905	-180.0	32.19596742647361	0.084
0.008708494835750905	-177.0	32.22738494997037	0.084
0.008708494835750905	-174.0	31.86115804691699	0.084
0.008708494835750905	-171.0	31.965881823650598	0.084
0.008708494835750905	-168.0	32.29102216323652	0.084
0.008708494835750905	-165.0	32.411946333632244	0.084
0.008708494835750905	-162.0	32.105215435065844	0.084
0.008708494835750905	-159.0	32.0148392320423	0.084
0.008708494835750905	-156.0	32.19513114753588	0.084
0.008708494835750905	-153.0	32.232354833053044	0.084
0.008708494835750905	-150.0	32.191174361054074	0.084
0.008708494835750905	-147.0	32.12785426265724	0.084
0.008708494835750905	-144.0	31.861997215773616	0.084
0.008708494835750905	-141.0	31.75210942840279	0.084
0.008708494835750905	-138.0	31.530068056404332	0.084
0.008708494835750905	-135.0	31.838788066816434	0.084
0.008708494835750905	-132.0	31.75876792700226	0.084
0.008708494835750905	-129.0	31.73341747444333	0.084
0.008708494835750905	-126.0	31.77136878396812	0.084
0.008708494835750905	-123.0	32.089393110955136	0.084
0.008708494835750905	-120.0	32.335431901129006	0.084
0.008708494835750905	-117.0	32.565285831146625	0.084
0.008708494835750905	-114.0	32.86376707500483	0.084
0.008708494835750905	-111.0	32.82279952810484	0.084
0.008708494835750905	-108.0	32.604240301208584	0.084
0.008708494835750905	-105.0	32.639259014139824	0.084
0.008708494835750905	-102.0	32.62205283630313	0.084
0.008708494835750905	-99.0	32.669540684066256	0.084
0.008708494835750905	-96.0	32.447099061324494	0.084
0.008708494835750905	-93.0	32.476200815797256	0.084
0.008708494835750905	-90.0	32.68358354122105	0.084
0.008708494835750905	-87.0	32.7130410220572	0.084
0.008708494835750905	-84.0	32.80996641177673	0.084
0.008708494835750905	-81.0	32.89320403022044	0.084
0.008708494835750905	-78.0	32.95339466645047	0.084
0.008708494835750905	-75.0	32.88206376818649	0.084
0.008708494835750905	-72.0	32.90060519477981	0.084
0.008708494835750905	-69.0	32.9616150574557	0.084
0.008708494835750905	-66.0	32.82502661938387	0.084
0.008708494835750905	-63.0	33.05953745753032	0.084
0.008708494835750905	-60.0	33.26269955603489	0.084
0.008708494835750905	-57.0	33.5623951873501	0.084
0.008708494835750905	-54.0	33.67819700489081	0.084
0.008708494835750905	-51.0	33.80054003422282	0.084
0.008708494835750905	-48.0	34.07531725639106	0.084
0.008708494835750905	-45.0	34.22429857090568	0.084
0.008708494835750905	-42.0	34.44899439938535	0.084
0.008708494835750905	-39.0	34.780769402049394	0.084
0.008708494835750905	-36.0	35.05415035552682	0.084
0.008708494835750905	-33.0	35.59560279953621	0.084
0.008708494835750905	-30.0	36.09334299650051	0.084
0.008708494835750905	-27.0	36.44127928968482	0.084
0.008708494835750905	-24.0	36.969290219543915	0.084
0.008708494835750905	-21.0	37.547767734530204	0.084
0.008708494835750905	-18.0	38.04390294019351	0.084
0.008708494835750905	-15.0	38.68385131706573	0.084
0.008708494835750905	-12.0	39.23448099742777	0.084
0.008708494835750905	-9.0	39.77359954984348	0.084
0.008708494835750905	-6.0	40.06614781924926	0.084
0.008708494835750905	-3.0	40.12339176742757	0.084
0.008708494835750905	0.0	38.429985165900234	0.084
0.008708494835750905	3.0	30.70030314539285	0.084
0.008708494835750905	6.0	26.199898523252212	0.084
0.008708494835750905	9.0	25.66725053927129	0.084
0.008708494835750905	12.0	25.989934018473424	0.084
0.008708494835750905	15.0	26.437584260750732	0.084
0.008708494835750905	18.0	27.04177559518597	0.084
0.008708494835750905	21.0	27.69686317207245	0.084
0.008708494835750905	24.0	28.24982798756576	0.084
0.008708494835750905	27.0	28.935182019815645	0.084
0.008708494835750905	30.0	29.495926183528372	0.084
0.008708494835750905	33.0	29.967073316941256	0.084
0.008708494835750905	36.0	30.34694197848133	0.084
0.008708494835750905	39.0	30.68168939376052	0.084
0.008708494835750905	42.0	30.964356973779932	0.084
0.008708494835750905	45.0	31.26666492164925	0.084
0.008708494835750905	48.0	31.479109191892498	0.084
0.008708494835750905	51.0	31.77862329011879	0.084
0.008708494835750905	54.0	32.09153568602568	0.084
0.008708494835750905	57.0	32.36727539808253	0.084
0.008708494835750905	60.0	32.70461622834944	0.084
0.008708494835750905	63.0	32.979006216478496	0.084
0.008708494835750905	66.0	33.17815858330265	0.084
0.008708494835750905	69.0	33.46515188302672	0.084
0.008708494835750905	72.0	33.43350665185475	0.084
0.008708494835750905	75.0	33.48799282770556	0.084
0.008708494835750905	78.0	33.681892329312625	0.084
0.008708494835750905	81.0	33.74032898179302	0.084
0.008708494835750905	84.0	33.87869577427693	0.084
0.008708494835750905	87.0	34.171293625630526	0.084
0.008708494835750905	90.0	34.228898159786056	0.084
0.008708494835750905	93.0	34.02021969775852	0.084
0.008708494835750905	96.0	33.9851514035761	0.084
0.008708494835750905	99.0	33.6646767598343	0.084
0.008708494835750905	102.0	33.655682458924815	0.084
0.008708494835750905	105.0	33.6888102902309	0.084
0.008708494835750905	108.0	33.81913713858946	0.084
0.008708494835750905	111.0	33.952604724268305	0.084
0.008708494835750905	114.0	34.01569977533196	0.084
0.008708494835750905	117.0	34.05771754041201	0.084
0.008708494835750905	120.0	34.09874995766093	0.084
0.008708494835750905	123.0	34.00222119194053	0.084
0.008708494835750905	126.0	33.80033878634419	0.084
0.008708494835750905	129.0	34.040103841499175	0.084
0.008708494835750905	132.0	34.18217251462208	0.084
0.008708494835750905	135.0	34.35742091928881	0.084
0.008708494835750905	138.0	34.291258428289694	0.084
0.008708494835750905	141.0	34.32693784492068	0.084
0.008708494835750905	144.0	34.633285787468346	0.084
0.008708494835750905	147.0	34.464247557338716	0.084
0.008708494835750905	150.0	34.41513215020464	0.084
0.008708494835750905	153.0	34.375448859570795	0.084
0.008708494835750905	156.0	34.49652057587627	0.084
0.008708494835750905	159.0	34.87914211223041	0.084
0.008708494835750905	162.0	35.12152358304626	0.084
0.008708494835750905	165.0	35.58649040606592	0.084
0.008708494835750905	168.0	36.06827046195364	0.084
0.008708494835750905	171.0	36.448938198819995	0.084
0.008708494835750905	174.0	36.30199677980301	0.084
0.008708494835750905	177.0	36.45018505348769	0.084
0.008708494835750905	180.0	36.447263520238	0.084
0.008708494835750905	183.0	36.79932744580646	0.084
0.009869627480517692	-180.0	33.245642451180714	0.084
0.009869627480517692	-177.0	33.50229478179364	0.084
0.009869627480517692	-174.0	33.460228725539494	0.084
0.009869627480517692	-171.0	33.83424917711416	0.084
0.009869627480517692	-168.0	33.72159127332032	0.084
0.009869627480517692	-165.0	33.67983450000779	0.084
0.009869627480517692	-162.0	33.43757350880662	0.084
0.009869627480517692	-159.0	32.96300146599366	0.084
0.009869627480517692	-156.0	32.886681764394595	0.084
0.009869627480517692	-153.0	32.90805612119105	0.084
0.009869627480517692	-150.0	32.934440679925515	0.084
0.009869627480517692	-147.0	32.86428086451117	0.084
0.009869627480517692	-144.0	32.91170936322882	0.084
0.009869627480517692	-141.0	32.804624762630255	0.084
0.009869627480517692	-138.0	33.18877253430981	0.084
0.009869627480517692	-135.0	33.146265854461866	0.084
0.009869627480517692	-132.0	33.389192651758734	0.084
0.009869627480517692	-129.0	33.52087942504448	0.084
0.009869627480517692	-126.0	33.617662947821586	0.084
0.009869627480517692	-123.0	33.659740434000405	0.084
0.009869627480517692	-120.0	33.758358025262666	0.084
0.009869627480517692	-117.0	33.77036579538706	0.084
0.009869627480517692	-114.0	33.664806246746785	0.084
0.009869627480517692	-111.0	33.380829542283	0.084
0.009869627480517692	-108.0	33.63581162735282	0.084
0.009869627480517692	-105.0	33.68708223167329	0.084
0.009869627480517692	-102.0	33.87639538743684	0.084
0.009869627480517692	-99.0	34.01738049393467	0.084
0.009869627480517692	-96.0	34.11373747412836	0.084
0.009869627480517692	-93.0	34.13341738217194	0.084
0.009869627480517692	-90.0	34.12836075671933	0.084
0.009869627480517692	-87.0	34.2105897555686	0.084
0.009869627480517692	-84.0	34.42834069584779	0.084
0.009869627480517692	-81.0	34.539419909801126	0.084
0.009869627480517692	-78.0	34.66180335880925	0.084
0.009869627480517692	-75.0	34.72377987647817	0.084
0.009869627480517692	-72.0	34.80891206258234	0.084
0.009869627480517692	-69.0	34.829428964405416	0.084
0.009869627480517692	-66.0	35.00804820815518	0.084
0.009869627480517692	-63.0	35.1922565685658	0.084
0.009869627480517692	-60.0	35.275976450684034	0.084
0.009869627480517692	-57.0	35.60398230383176	0.084
0.009869627480517692	-54.0	35.74016422190601	0.084
0.009869627480517692	-51.0	36.02916008146542	0.084
0.009869627480517692	-48.0	36.45154707453044	0.084
0.009869627480517692	-45.0	36.81890218836188	0.084
0.009869627480517692	-42.0	37.21181855346669	0.084
0.009869627480517692	-39.0	37.531664351192816	0.084
0.009869627480517692	-36.0	37.82346366752299	0.084
0.009869627480517692	-33.0	38.027726603899566	0.084
0.009869627480517692	-30.0	38.50708701969603	0.084
0.009869627480517692	-27.0	39.0131257433772	0.084
0.009869627480517692	-24.0	39.68699618322159	0.084
0.009869627480517692	-21.0	40.210087313018946	0.084
0.009869627480517692	-18.0	40.82466864256572	0.084
0.009869627480517692	-15.0	41.43253878245364	0.084
0.009869627480517692	-12.0	41.974874186293015	0.084
0.009869627480517692	-9.0	42.61007609740297	0.084
0.009869627480517692	-6.0	43.141566110831086	0.084
0.009869627480517692	-3.0	43.0813011997199	0.084
0.009869627480517692	0.0	41.509566119771726	0.084
0.009869627480517692	3.0	34.130710256513346	0.084
0.009869627480517692	6.0	29.13476090721047	0.084
0.009869627480517692	9.0	28.332696312861476	0.084
0.009869627480517692	12.0	28.64560609642955	0.084
0.009869627480517692	15.0	29.322360066236293	0.084
0.009869627480517692	18.0	29.88043262252058	0.084
0.009869627480517692	21.0	30.40119040848998	0.084
0.009869627480517692	24.0	31.002219420530295	0.084
0.009869627480517692	27.0	31.580562389300407	0.084
0.009869627480517692	30.0	32.22692681474823	0.084
0.009869627480517692	33.0	32.81015713435854	0.084
0.009869627480517692	36.0	33.09405172193259	0.084
0.009869627480517692	39.0	33.2490581849912	0.084
0.009869627480517692	42.0	33.58732846516818	0.084
0.009869627480517692	45.0	33.7946088453929	0.084
0.009869627480517692	48.0	34.11009274418004	0.084
0.009869627480517692	51.0	34.26938829037972	0.084
0.009869627480517692	54.0	34.38931145447587	0.084
0.009869627480517692	57.0	34.65129183274806	0.084
0.009869627480517692	60.0	34.63472221231848	0.084
0.009869627480517692	63.0	34.59735667560326	0.084
0.009869627480517692	66.0	34.7722609143551	0.084
0.009869627480517692	69.0	34.858203427777134	0.084
0.009869627480517692	72.0	34.9604383074284	0.084
0.009869627480517692	75.0	35.085735374349625	0.084
0.009869627480517692	78.0	35.24793518039038	0.084
0.009869627480517692	81.0	35.42535985104311	0.084
0.009869627480517692	84.0	35.521606345180814	0.084
0.009869627480517692	87.0	35.81657609375117	0.084
0.009869627480517692	90.0	35.902219291628604	0.084
0.009869627480517692	93.0	35.92176864332641	0.084
0.009869627480517692	96.0	36.07538868454222	0.084
0.009869627480517692	99.0	36.052649781041865	0.084
0.009869627480517692	102.0	36.18702922582741	0.084
0.009869627480517692	105.0	36.4634929015593	0.084
0.009869627480517692	108.0	36.646805747668935	0.084
0.009869627480517692	111.0	36.595037121019416	0.084
0.009869627480517692	114.0	36.490379407052	0.084
0.009869627480517692	117.0	36.42822983543178	0.084
0.009869627480517692	120.0	36.376480830273024	0.084
0.009869627480517692	123.0	36.316521542591495	0.084
0.009869627480517692	126.0	36.30224257936591	0.084
0.009869627480517692	129.0	36.496981322672994	0.084
0.009869627480517692	132.0	36.87515670949069	0.084
0.009869627480517692	135.0	36.77018944241616	0.084
0.009869627480517692	138.0	36.47588504478567	0.084
0.009869627480517692	141.0	36.66003198478143	0.084
0.009869627480517692	144.0	36.831914149374	0.084
0.009869627480517692	147.0	37.27082187830849	0.084
0.009869627480517692	150.0	37.416293202150975	0.084
0.009869627480517692	153.0	37.304701066285325	0.084
0.009869627480517692	156.0	37.48108433948985	0.084
0.009869627480517692	159.0	37.15545354831238	0.084
0.009869627480517692	162.0	37.30378962778546	0.084
0.009869627480517692	165.0	37.60706849179681	0.084
0.009869627480517692	168.0	37.650130405540544	0.084
0.009869627480517692	171.0	37.898191782208826	0.084
0.009869627480517692	174.0	37.936270277967665	0.084
0.009869627480517692	177.0	37.774915162812704	0.084
0.009869627480517692	180.0	37.634677511107704	0.084
0.009869627480517692	183.0	37.64749579437765	0.084
0.011030760125284481	-180.0	35.33768923394718	0.084
0.011030760125284481	-177.0	35.69939288305327	0.084
0.011030760125284481	-174.0	35.78288840922933	0.084
0.011030760125284481	-171.0	35.189477418370494	0.084
0.011030760125284481	-168.0	35.31633728641705	0.084
0.011030760125284481	-165.0	34.57808798909984	0.084
0.011030760125284481	-162.0	34.478249336421825	0.084
0.011030760125284481	-159.0	34.06738449546995	0.084
0.011030760125284481	-156.0	34.13158785374602	0.084
0.011030760125284481	-153.0	33.98087445800891	0.084
0.011030760125284481	-150.0	33.849822317091906	0.084
0.011030760125284481	-147.0	33.5302850441885	0.084
0.011030760125284481	-144.0	33.83316167082628	0.084
0.011030760125284481	-141.0	34.086073936285416	0.084
0.011030760125284481	-138.0	33.86174961885564	0.084
0.011030760125284481	-135.0	33.9434764727497	0.084
0.011030760125284481	-132.0	34.7349893749742	0.084
0.011030760125284481	-129.0	34.56015451674877	0.084
0.011030760125284481	-126.0	34.975949582345024	0.084
0.011030760125284481	-123.0	34.88437594420121	0.084
0.011030760125284481	-120.0	35.02841704448399	0.084
0.011030760125284481	-117.0	35.260699994895745	0.084
0.011030760125284481	-114.0	35.267407829501806	0.084
0.011030760125284481	-111.0	35.285106266594404	0.084
0.011030760125284481	-108.0	34.90264046211832	0.084
0.011030760125284481	-105.0	34.579532976399015	0.084
0.011030760125284481	-102.0	34.41890610606828	0.084
0.011030760125284481	-99.0	34.521133473204806	0.084
0.011030760125284481	-96.0	34.36995454658434	0.084
0.011030760125284481	-93.0	34.21920184054185	0.084
0.011030760125284481	-90.0	34.65452301955324	0.084
0.011030760125284481	-87.0	34.5728803107287	0.084
0.011030760125284481	-84.0	34.944641683672394	0.084
0.011030760125284481	-81.0	35.18916519472827	0.084
0.011030760125284481	-78.0	35.35544074820156	0.084
0.011030760125284481	-75.0	35.37306105744786	0.084
0.011030760125284481	-72.0	35.375222707680706	0.084
0.011030760125284481	-69.0	35.71852369891377	0.084
0.011030760125284481	-66.0	35.94393322471793	0.084
0.011030760125284481	-63.0	36.13825400833813	0.084
0.011030760125284481	-60.0	36.25731366726377	0.084
0.011030760125284481	-57.0	36.58385558386573	0.084
0.011030760125284481	-54.0	36.82569541740147	0.084
0.011030760125284481	-51.0	36.71648676220019	0.084
0.011030760125284481	-48.0	36.87692715766424	0.084
0.011030760125284481	-45.0	37.32006258507833	0.084
0.011030760125284481	-42.0	37.505749139543376	0.084
0.011030760125284481	-39.0	38.292345940889454	0.084
0.011030760125284481	-36.0	38.749467756283686	0.084
0.011030760125284481	-33.0	39.19887582908779	0.084
0.011030760125284481	-30.0	39.51882718518597	0.084
0.011030760125284481	-27.0	40.1069173199039	0.084
0.011030760125284481	-24.0	40.808427158179384	0.084
0.011030760125284481	-21.0	41.24488865388249	0.084
0.011030760125284481	-18.0	41.98299729574492	0.084
0.011030760125284481	-15.0	42.68611368753075	0.084
0.011030760125284481	-12.0	43.51535283145431	0.084
0.011030760125284481	-9.0	44.37896752409158	0.084
0.011030760125284481	-6.0	44.7724032902149	0.084
0.011030760125284481	-3.0	44.97565638391381	0.084
0.011030760125284481	0.0	43.652406614758995	0.084
0.011030760125284481	3.0	35.96823133690499	0.084
0.011030760125284481	6.0	30.162906271347005	0.084
0.011030760125284481	9.0	29.106344751508864	0.084
0.011030760125284481	12.0	29.225630422017748	0.084
0.011030760125284481	15.0	29.788314990130555	0.084
0.011030760125284481	18.0	30.209810008931687	0.084
0.011030760125284481	21.0	30.83174507781974	0.084
0.011030760125284481	24.0	31.473350964804478	0.084
0.011030760125284481	27.0	32.081998266305646	0.084
0.011030760125284481	30.0	32.64822736300579	0.084
0.011030760125284481	33.0	32.87353837174128	0.084
0.011030760125284481	36.0	32.95559487216448	0.084
0.011030760125284481	39.0	33.18081204494193	0.084
0.011030760125284481	42.0	33.62874504978895	0.084
0.011030760125284481	45.0	34.05543135514235	0.084
0.011030760125284481	48.0	34.6626687280857	0.084
0.011030760125284481	51.0	34.94550710222347	0.084
0.011030760125284481	54.0	35.10608675248231	0.084
0.011030760125284481	57.0	35.06540037744088	0.084
0.011030760125284481	60.0	34.84293747215886	0.084
0.011030760125284481	63.0	34.877070023536795	0.084
0.011030760125284481	66.0	35.04020981648333	0.084
0.011030760125284481	69.0	35.11172259091939	0.084
0.011030760125284481	72.0	35.202956304616585	0.084
0.011030760125284481	75.0	35.37044509880975	0.084
0.011030760125284481	78.0	35.43712560240938	0.084
0.011030760125284481	81.0	35.39780727145902	0.084
0.011030760125284481	84.0	35.8033211094395	0.084
0.011030760125284481	87.0	35.933271686210894	0.084
0.011030760125284481	90.0	35.98965348294299	0.084
0.011030760125284481	93.0	36.21703357890588	0.084
0.011030760125284481	96.0	36.11195857968781	0.084
0.011030760125284481	99.0	36.18903314241937	0.084
0.011030760125284481	102.0	36.5823251397918	0.084
0.011030760125284481	105.0	36.509320961571575	0.084
0.011030760125284481	108.0	36.49613330521415	0.084
0.011030760125284481	111.0	36.20473932047931	0.084
0.011030760125284481	114.0	36.181126463501464	0.084
0.011030760125284481	117.0	36.10031972836159	0.084
0.011030760125284481	120.0	36.035061829255994	0.084
0.011030760125284481	123.0	36.26274344279541	0.084
0.011030760125284481	126.0	36.82721201582495	0.084
0.011030760125284481	129.0	36.66374465512903	0.084
0.011030760125284481	132.0	36.68248939546761	0.084
0.011030760125284481	135.0	36.63363398606285	0.084
0.011030760125284481	138.0	36.894263551778366	0.084
0.011030760125284481	141.0	36.952029487418166	0.084
0.011030760125284481	144.0	37.06359236058202	0.084
0.011030760125284481	147.0	37.006433242660904	0.084
0.011030760125284481	150.0	37.101342445520686	0.084
0.011030760125284481	153.0	37.03538871781019	0.084
0.011030760125284481	156.0	37.38204265216814	0.084
0.011030760125284481	159.0	37.35147134308628	0.084
0.011030760125284481	162.0	37.57152449724256	0.084
0.011030760125284481	165.0	37.58831171117823	0.084
0.011030760125284481	168.0	37.47936085617464	0.084
0.011030760125284481	171.0	37.65060031106859	0.084
0.011030760125284481	174.0	37.89604008638833	0.084
0.011030760125284481	177.0	38.367270366638216	0.084
0.011030760125284481	180.0	37.92986028935256	0.084
0.011030760125284481	183.0	37.972051359007125	0.084
