# Supplementary material for: Multiscale stress dynamics in sheared liquid foams revealed by tomo-rheoscopy
Source: Nat Commun. 2025 Oct 16;16:9210. doi: 10.1038/s41467-025-64412-z (PMC12533193; doi:10.1038/s41467-025-64412-z)
Supplement: Supplementary file 10 — Source Data [file 41467_2025_64412_MOESM10_ESM.zip › DataFile/Fig4bc.csv]

gammadot [s-1]	Dt [s]	sigma [Pa]	lf [-]
0.009869627480517692	-180.0	24.245705964147714	0.057
0.009869627480517692	-177.0	23.784415846149564	0.057
0.009869627480517692	-174.0	23.522894196466293	0.057
0.009869627480517692	-171.0	23.2806190377235	0.057
0.009869627480517692	-168.0	23.118344744699687	0.057
0.009869627480517692	-165.0	22.88727154321655	0.057
0.009869627480517692	-162.0	22.89219046748396	0.057
0.009869627480517692	-159.0	23.43147974423829	0.057
0.009869627480517692	-156.0	23.250997088189628	0.057
0.009869627480517692	-153.0	23.20512082100799	0.057
0.009869627480517692	-150.0	23.49229518853044	0.057
0.009869627480517692	-147.0	23.667805370393783	0.057
0.009869627480517692	-144.0	23.654526882406504	0.057
0.009869627480517692	-141.0	23.662843384074485	0.057
0.009869627480517692	-138.0	23.86730022193554	0.057
0.009869627480517692	-135.0	23.99109255886047	0.057
0.009869627480517692	-132.0	23.80882258658903	0.057
0.009869627480517692	-129.0	24.007629848043432	0.057
0.009869627480517692	-126.0	24.239933017205296	0.057
0.009869627480517692	-123.0	24.253723774699147	0.057
0.009869627480517692	-120.0	24.437174883985737	0.057
0.009869627480517692	-117.0	24.485614802485475	0.057
0.009869627480517692	-114.0	24.40733462704463	0.057
0.009869627480517692	-111.0	24.441331178192076	0.057
0.009869627480517692	-108.0	24.3854422411999	0.057
0.009869627480517692	-105.0	24.48450131802764	0.057
0.009869627480517692	-102.0	24.258456401827132	0.057
0.009869627480517692	-99.0	23.997137032128645	0.057
0.009869627480517692	-96.0	23.92716805112385	0.057
0.009869627480517692	-93.0	24.07673756588381	0.057
0.009869627480517692	-90.0	24.1687882716804	0.057
0.009869627480517692	-87.0	24.262753442679422	0.057
0.009869627480517692	-84.0	24.308046111137145	0.057
0.009869627480517692	-81.0	24.213420619027353	0.057
0.009869627480517692	-78.0	24.35650346689945	0.057
0.009869627480517692	-75.0	24.44313437379976	0.057
0.009869627480517692	-72.0	24.562810089291787	0.057
0.009869627480517692	-69.0	24.456591039602365	0.057
0.009869627480517692	-66.0	24.362027869067504	0.057
0.009869627480517692	-63.0	24.46962122391484	0.057
0.009869627480517692	-60.0	24.44094195976336	0.057
0.009869627480517692	-57.0	24.753276906318817	0.057
0.009869627480517692	-54.0	24.88792044690683	0.057
0.009869627480517692	-51.0	24.992332420959986	0.057
0.009869627480517692	-48.0	24.98540418075473	0.057
0.009869627480517692	-45.0	25.073975815825587	0.057
0.009869627480517692	-42.0	25.25509976890942	0.057
0.009869627480517692	-39.0	25.317138803727083	0.057
0.009869627480517692	-36.0	25.63951632679322	0.057
0.009869627480517692	-33.0	25.6230066835846	0.057
0.009869627480517692	-30.0	25.747146184897744	0.057
0.009869627480517692	-27.0	25.8001490528979	0.057
0.009869627480517692	-24.0	26.105008610011712	0.057
0.009869627480517692	-21.0	26.433753420845473	0.057
0.009869627480517692	-18.0	27.074717726800536	0.057
0.009869627480517692	-15.0	27.630695057794707	0.057
0.009869627480517692	-12.0	28.254572487189144	0.057
0.009869627480517692	-9.0	28.927879295441493	0.057
0.009869627480517692	-6.0	29.281155760886907	0.057
0.009869627480517692	-3.0	29.37152868711607	0.057
0.009869627480517692	0.0	28.424506776979054	0.057
0.009869627480517692	3.0	23.012507903169986	0.057
0.009869627480517692	6.0	19.88785149492707	0.057
0.009869627480517692	9.0	19.566059139073477	0.057
0.009869627480517692	12.0	19.813615997437523	0.057
0.009869627480517692	15.0	20.1693097705453	0.057
0.009869627480517692	18.0	20.506129385800744	0.057
0.009869627480517692	21.0	20.955571139568946	0.057
0.009869627480517692	24.0	21.44287108556943	0.057
0.009869627480517692	27.0	21.820105766619633	0.057
0.009869627480517692	30.0	22.046032225895427	0.057
0.009869627480517692	33.0	22.401298992647856	0.057
0.009869627480517692	36.0	22.57444535568754	0.057
0.009869627480517692	39.0	22.703670750998086	0.057
0.009869627480517692	42.0	22.742820199481503	0.057
0.009869627480517692	45.0	22.987198659474448	0.057
0.009869627480517692	48.0	23.465431029416067	0.057
0.009869627480517692	51.0	23.58974777981158	0.057
0.009869627480517692	54.0	23.805442192089295	0.057
0.009869627480517692	57.0	23.67519101288673	0.057
0.009869627480517692	60.0	23.763189985928175	0.057
0.009869627480517692	63.0	23.838039667094577	0.057
0.009869627480517692	66.0	23.848466201083173	0.057
0.009869627480517692	69.0	23.90017257686432	0.057
0.009869627480517692	72.0	23.94210173065992	0.057
0.009869627480517692	75.0	23.926935674067618	0.057
0.009869627480517692	78.0	23.99146143826445	0.057
0.009869627480517692	81.0	24.300194646200445	0.057
0.009869627480517692	84.0	24.300564191982488	0.057
0.009869627480517692	87.0	24.469572944708805	0.057
0.009869627480517692	90.0	24.59459125419377	0.057
0.009869627480517692	93.0	24.74648122920037	0.057
0.009869627480517692	96.0	24.71245164389249	0.057
0.009869627480517692	99.0	24.70025327104618	0.057
0.009869627480517692	102.0	24.870376608886804	0.057
0.009869627480517692	105.0	24.706731565562574	0.057
0.009869627480517692	108.0	24.698629163454132	0.057
0.009869627480517692	111.0	24.94456260584198	0.057
0.009869627480517692	114.0	25.064970351978246	0.057
0.009869627480517692	117.0	24.979528591615374	0.057
0.009869627480517692	120.0	25.02783890212096	0.057
0.009869627480517692	123.0	24.890259720510734	0.057
0.009869627480517692	126.0	24.884248922680374	0.057
0.009869627480517692	129.0	24.629511432936717	0.057
0.009869627480517692	132.0	24.5727314191152	0.057
0.009869627480517692	135.0	24.499972745589037	0.057
0.009869627480517692	138.0	24.490458064743912	0.057
0.009869627480517692	141.0	24.39883159599069	0.057
0.009869627480517692	144.0	24.36130049003097	0.057
0.009869627480517692	147.0	24.44677905133715	0.057
0.009869627480517692	150.0	24.263508612683722	0.057
0.009869627480517692	153.0	24.089352886899317	0.057
0.009869627480517692	156.0	24.23757350042111	0.057
0.009869627480517692	159.0	24.14263110311684	0.057
0.009869627480517692	162.0	24.226105501665636	0.057
0.009869627480517692	165.0	24.292474052284973	0.057
0.009869627480517692	168.0	24.751315676525245	0.057
0.009869627480517692	171.0	24.85304908127896	0.057
0.009869627480517692	174.0	24.73377151347235	0.057
0.009869627480517692	177.0	24.706315419693432	0.057
0.009869627480517692	180.0	25.053779736247616	0.057
0.009869627480517692	183.0	24.914054444308285	0.057
0.009869627480517692	-180.0	33.245642451180714	0.084
0.009869627480517692	-177.0	33.50229478179364	0.084
0.009869627480517692	-174.0	33.460228725539494	0.084
0.009869627480517692	-171.0	33.83424917711416	0.084
0.009869627480517692	-168.0	33.72159127332032	0.084
0.009869627480517692	-165.0	33.67983450000779	0.084
0.009869627480517692	-162.0	33.43757350880662	0.084
0.009869627480517692	-159.0	32.96300146599366	0.084
0.009869627480517692	-156.0	32.886681764394595	0.084
0.009869627480517692	-153.0	32.90805612119105	0.084
0.009869627480517692	-150.0	32.934440679925515	0.084
0.009869627480517692	-147.0	32.86428086451117	0.084
0.009869627480517692	-144.0	32.91170936322882	0.084
0.009869627480517692	-141.0	32.804624762630255	0.084
0.009869627480517692	-138.0	33.18877253430981	0.084
0.009869627480517692	-135.0	33.146265854461866	0.084
0.009869627480517692	-132.0	33.389192651758734	0.084
0.009869627480517692	-129.0	33.52087942504448	0.084
0.009869627480517692	-126.0	33.617662947821586	0.084
0.009869627480517692	-123.0	33.659740434000405	0.084
0.009869627480517692	-120.0	33.758358025262666	0.084
0.009869627480517692	-117.0	33.77036579538706	0.084
0.009869627480517692	-114.0	33.664806246746785	0.084
0.009869627480517692	-111.0	33.380829542283	0.084
0.009869627480517692	-108.0	33.63581162735282	0.084
0.009869627480517692	-105.0	33.68708223167329	0.084
0.009869627480517692	-102.0	33.87639538743684	0.084
0.009869627480517692	-99.0	34.01738049393467	0.084
0.009869627480517692	-96.0	34.11373747412836	0.084
0.009869627480517692	-93.0	34.13341738217194	0.084
0.009869627480517692	-90.0	34.12836075671933	0.084
0.009869627480517692	-87.0	34.2105897555686	0.084
0.009869627480517692	-84.0	34.42834069584779	0.084
0.009869627480517692	-81.0	34.539419909801126	0.084
0.009869627480517692	-78.0	34.66180335880925	0.084
0.009869627480517692	-75.0	34.72377987647817	0.084
0.009869627480517692	-72.0	34.80891206258234	0.084
0.009869627480517692	-69.0	34.829428964405416	0.084
0.009869627480517692	-66.0	35.00804820815518	0.084
0.009869627480517692	-63.0	35.1922565685658	0.084
0.009869627480517692	-60.0	35.275976450684034	0.084
0.009869627480517692	-57.0	35.60398230383176	0.084
0.009869627480517692	-54.0	35.74016422190601	0.084
0.009869627480517692	-51.0	36.02916008146542	0.084
0.009869627480517692	-48.0	36.45154707453044	0.084
0.009869627480517692	-45.0	36.81890218836188	0.084
0.009869627480517692	-42.0	37.21181855346669	0.084
0.009869627480517692	-39.0	37.531664351192816	0.084
0.009869627480517692	-36.0	37.82346366752299	0.084
0.009869627480517692	-33.0	38.027726603899566	0.084
0.009869627480517692	-30.0	38.50708701969603	0.084
0.009869627480517692	-27.0	39.0131257433772	0.084
0.009869627480517692	-24.0	39.68699618322159	0.084
0.009869627480517692	-21.0	40.210087313018946	0.084
0.009869627480517692	-18.0	40.82466864256572	0.084
0.009869627480517692	-15.0	41.43253878245364	0.084
0.009869627480517692	-12.0	41.974874186293015	0.084
0.009869627480517692	-9.0	42.61007609740297	0.084
0.009869627480517692	-6.0	43.141566110831086	0.084
0.009869627480517692	-3.0	43.0813011997199	0.084
0.009869627480517692	0.0	41.509566119771726	0.084
0.009869627480517692	3.0	34.130710256513346	0.084
0.009869627480517692	6.0	29.13476090721047	0.084
0.009869627480517692	9.0	28.332696312861476	0.084
0.009869627480517692	12.0	28.64560609642955	0.084
0.009869627480517692	15.0	29.322360066236293	0.084
0.009869627480517692	18.0	29.88043262252058	0.084
0.009869627480517692	21.0	30.40119040848998	0.084
0.009869627480517692	24.0	31.002219420530295	0.084
0.009869627480517692	27.0	31.580562389300407	0.084
0.009869627480517692	30.0	32.22692681474823	0.084
0.009869627480517692	33.0	32.81015713435854	0.084
0.009869627480517692	36.0	33.09405172193259	0.084
0.009869627480517692	39.0	33.2490581849912	0.084
0.009869627480517692	42.0	33.58732846516818	0.084
0.009869627480517692	45.0	33.7946088453929	0.084
0.009869627480517692	48.0	34.11009274418004	0.084
0.009869627480517692	51.0	34.26938829037972	0.084
0.009869627480517692	54.0	34.38931145447587	0.084
0.009869627480517692	57.0	34.65129183274806	0.084
0.009869627480517692	60.0	34.63472221231848	0.084
0.009869627480517692	63.0	34.59735667560326	0.084
0.009869627480517692	66.0	34.7722609143551	0.084
0.009869627480517692	69.0	34.858203427777134	0.084
0.009869627480517692	72.0	34.9604383074284	0.084
0.009869627480517692	75.0	35.085735374349625	0.084
0.009869627480517692	78.0	35.24793518039038	0.084
0.009869627480517692	81.0	35.42535985104311	0.084
0.009869627480517692	84.0	35.521606345180814	0.084
0.009869627480517692	87.0	35.81657609375117	0.084
0.009869627480517692	90.0	35.902219291628604	0.084
0.009869627480517692	93.0	35.92176864332641	0.084
0.009869627480517692	96.0	36.07538868454222	0.084
0.009869627480517692	99.0	36.052649781041865	0.084
0.009869627480517692	102.0	36.18702922582741	0.084
0.009869627480517692	105.0	36.4634929015593	0.084
0.009869627480517692	108.0	36.646805747668935	0.084
0.009869627480517692	111.0	36.595037121019416	0.084
0.009869627480517692	114.0	36.490379407052	0.084
0.009869627480517692	117.0	36.42822983543178	0.084
0.009869627480517692	120.0	36.376480830273024	0.084
0.009869627480517692	123.0	36.316521542591495	0.084
0.009869627480517692	126.0	36.30224257936591	0.084
0.009869627480517692	129.0	36.496981322672994	0.084
0.009869627480517692	132.0	36.87515670949069	0.084
0.009869627480517692	135.0	36.77018944241616	0.084
0.009869627480517692	138.0	36.47588504478567	0.084
0.009869627480517692	141.0	36.66003198478143	0.084
0.009869627480517692	144.0	36.831914149374	0.084
0.009869627480517692	147.0	37.27082187830849	0.084
0.009869627480517692	150.0	37.416293202150975	0.084
0.009869627480517692	153.0	37.304701066285325	0.084
0.009869627480517692	156.0	37.48108433948985	0.084
0.009869627480517692	159.0	37.15545354831238	0.084
0.009869627480517692	162.0	37.30378962778546	0.084
0.009869627480517692	165.0	37.60706849179681	0.084
0.009869627480517692	168.0	37.650130405540544	0.084
0.009869627480517692	171.0	37.898191782208826	0.084
0.009869627480517692	174.0	37.936270277967665	0.084
0.009869627480517692	177.0	37.774915162812704	0.084
0.009869627480517692	180.0	37.634677511107704	0.084
0.009869627480517692	183.0	37.64749579437765	0.084
0.009869627480517692	-180.0	15.167799780778301	0.11
0.009869627480517692	-177.0	15.339245103231358	0.11
0.009869627480517692	-174.0	15.536317348996738	0.11
0.009869627480517692	-171.0	15.479783453766062	0.11
0.009869627480517692	-168.0	15.503721069837255	0.11
0.009869627480517692	-165.0	15.588572318689549	0.11
0.009869627480517692	-162.0	15.588764665600216	0.11
0.009869627480517692	-159.0	15.734180387750683	0.11
0.009869627480517692	-156.0	15.789697981907894	0.11
0.009869627480517692	-153.0	15.903279149191178	0.11
0.009869627480517692	-150.0	16.182684679489245	0.11
0.009869627480517692	-147.0	16.09852058433505	0.11
0.009869627480517692	-144.0	15.941072873190556	0.11
0.009869627480517692	-141.0	15.972061961910041	0.11
0.009869627480517692	-138.0	15.847207564968402	0.11
0.009869627480517692	-135.0	16.12443331631198	0.11
0.009869627480517692	-132.0	16.181303914210837	0.11
0.009869627480517692	-129.0	16.252469686605306	0.11
0.009869627480517692	-126.0	16.199130732623793	0.11
0.009869627480517692	-123.0	16.230081617545316	0.11
0.009869627480517692	-120.0	16.420367173860807	0.11
0.009869627480517692	-117.0	16.388340330881842	0.11
0.009869627480517692	-114.0	16.32245359618316	0.11
0.009869627480517692	-111.0	16.169095206923647	0.11
0.009869627480517692	-108.0	16.096951680951488	0.11
0.009869627480517692	-105.0	16.026544310751643	0.11
0.009869627480517692	-102.0	15.82653125649041	0.11
0.009869627480517692	-99.0	15.661630796511748	0.11
0.009869627480517692	-96.0	15.702024314713503	0.11
0.009869627480517692	-93.0	15.678605625551674	0.11
0.009869627480517692	-90.0	15.758301840392305	0.11
0.009869627480517692	-87.0	15.74187260075368	0.11
0.009869627480517692	-84.0	15.671942158528433	0.11
0.009869627480517692	-81.0	15.730835648375335	0.11
0.009869627480517692	-78.0	15.759371700488458	0.11
0.009869627480517692	-75.0	15.749043503482747	0.11
0.009869627480517692	-72.0	15.86443184533477	0.11
0.009869627480517692	-69.0	15.941133165505093	0.11
0.009869627480517692	-66.0	15.880931695725906	0.11
0.009869627480517692	-63.0	15.725937358617276	0.11
0.009869627480517692	-60.0	15.768685524269065	0.11
0.009869627480517692	-57.0	15.656405855391217	0.11
0.009869627480517692	-54.0	15.58152404693311	0.11
0.009869627480517692	-51.0	15.445895711676147	0.11
0.009869627480517692	-48.0	15.398931084534542	0.11
0.009869627480517692	-45.0	15.480738028244899	0.11
0.009869627480517692	-42.0	15.584421953331967	0.11
0.009869627480517692	-39.0	15.784713980017727	0.11
0.009869627480517692	-36.0	15.886526738984747	0.11
0.009869627480517692	-33.0	15.941781588412072	0.11
0.009869627480517692	-30.0	16.065842627015982	0.11
0.009869627480517692	-27.0	16.170625451382218	0.11
0.009869627480517692	-24.0	16.220186870894672	0.11
0.009869627480517692	-21.0	16.494886737855982	0.11
0.009869627480517692	-18.0	16.676569570746796	0.11
0.009869627480517692	-15.0	16.880021131802962	0.11
0.009869627480517692	-12.0	17.125282213505997	0.11
0.009869627480517692	-9.0	17.648757236744665	0.11
0.009869627480517692	-6.0	18.033698687102902	0.11
0.009869627480517692	-3.0	18.437865618027146	0.11
0.009869627480517692	0.0	18.0835594649274	0.11
0.009869627480517692	3.0	14.122314437566633	0.11
0.009869627480517692	6.0	12.7232994969421	0.11
0.009869627480517692	9.0	12.866737362820372	0.11
0.009869627480517692	12.0	13.172615740198609	0.11
0.009869627480517692	15.0	13.518034521015156	0.11
0.009869627480517692	18.0	13.797026873008429	0.11
0.009869627480517692	21.0	14.158702148856435	0.11
0.009869627480517692	24.0	14.408647445591857	0.11
0.009869627480517692	27.0	14.633727815254945	0.11
0.009869627480517692	30.0	14.790469696154457	0.11
0.009869627480517692	33.0	14.89491794592347	0.11
0.009869627480517692	36.0	15.180751348045547	0.11
0.009869627480517692	39.0	15.466871273278576	0.11
0.009869627480517692	42.0	15.73068979157126	0.11
0.009869627480517692	45.0	15.859756795996185	0.11
0.009869627480517692	48.0	15.96315808268677	0.11
0.009869627480517692	51.0	15.93504537832731	0.11
0.009869627480517692	54.0	15.987292680905387	0.11
0.009869627480517692	57.0	16.09671990210237	0.11
0.009869627480517692	60.0	16.220967682560058	0.11
0.009869627480517692	63.0	16.362025184683922	0.11
0.009869627480517692	66.0	16.351966258933242	0.11
0.009869627480517692	69.0	16.358540395580576	0.11
0.009869627480517692	72.0	16.58839033285287	0.11
0.009869627480517692	75.0	16.682814315969107	0.11
0.009869627480517692	78.0	16.937987799046923	0.11
0.009869627480517692	81.0	16.844674242597883	0.11
0.009869627480517692	84.0	16.813101023772948	0.11
0.009869627480517692	87.0	16.70413886117314	0.11
0.009869627480517692	90.0	16.49667764264745	0.11
0.009869627480517692	93.0	16.589480272954667	0.11
0.009869627480517692	96.0	16.46100553076791	0.11
0.009869627480517692	99.0	16.543408000038433	0.11
0.009869627480517692	102.0	16.581820104966805	0.11
0.009869627480517692	105.0	16.50448483080631	0.11
0.009869627480517692	108.0	16.39996270534033	0.11
0.009869627480517692	111.0	16.3829609693214	0.11
0.009869627480517692	114.0	16.38144057339324	0.11
0.009869627480517692	117.0	16.34837850675916	0.11
0.009869627480517692	120.0	16.34513622128874	0.11
0.009869627480517692	123.0	16.444529942245495	0.11
0.009869627480517692	126.0	16.459128244906143	0.11
0.009869627480517692	129.0	16.454819163761346	0.11
0.009869627480517692	132.0	16.42662534624279	0.11
0.009869627480517692	135.0	16.375438751026905	0.11
0.009869627480517692	138.0	16.438106214292556	0.11
0.009869627480517692	141.0	16.355353459597527	0.11
0.009869627480517692	144.0	16.601466461351155	0.11
0.009869627480517692	147.0	16.90323081894655	0.11
0.009869627480517692	150.0	16.899632388587523	0.11
0.009869627480517692	153.0	17.148599828299407	0.11
0.009869627480517692	156.0	17.41321330376155	0.11
0.009869627480517692	159.0	17.327373688178973	0.11
0.009869627480517692	162.0	17.444525095972413	0.11
0.009869627480517692	165.0	17.48293336653196	0.11
0.009869627480517692	168.0	17.532205436981872	0.11
0.009869627480517692	171.0	17.494014025772458	0.11
0.009869627480517692	174.0	17.366675459683066	0.11
0.009869627480517692	177.0	17.083581215632915	0.11
0.009869627480517692	180.0	17.31064719689435	0.11
0.009869627480517692	183.0	16.943630408027865	0.11
0.009869627480517692	-180.0	9.938609649219966	0.122
0.009869627480517692	-177.0	9.711352491019786	0.122
0.009869627480517692	-174.0	9.742756247216217	0.122
0.009869627480517692	-171.0	9.772870105021958	0.122
0.009869627480517692	-168.0	9.873294262750358	0.122
0.009869627480517692	-165.0	9.952969333341494	0.122
0.009869627480517692	-162.0	10.089969634546856	0.122
0.009869627480517692	-159.0	10.27037453304038	0.122
0.009869627480517692	-156.0	10.162135975516302	0.122
0.009869627480517692	-153.0	10.146020898857197	0.122
0.009869627480517692	-150.0	10.23109594778976	0.122
0.009869627480517692	-147.0	9.903170312473332	0.122
0.009869627480517692	-144.0	9.761883298581356	0.122
0.009869627480517692	-141.0	9.75168293872923	0.122
0.009869627480517692	-138.0	9.611019889786464	0.122
0.009869627480517692	-135.0	9.752740818059568	0.122
0.009869627480517692	-132.0	9.680114701020154	0.122
0.009869627480517692	-129.0	9.846414800290257	0.122
0.009869627480517692	-126.0	9.776097224669513	0.122
0.009869627480517692	-123.0	9.890665978965762	0.122
0.009869627480517692	-120.0	9.988014832131439	0.122
0.009869627480517692	-117.0	10.02127880708501	0.122
0.009869627480517692	-114.0	10.012927140970485	0.122
0.009869627480517692	-111.0	9.862651845938794	0.122
0.009869627480517692	-108.0	9.865225692166696	0.122
0.009869627480517692	-105.0	9.698235234043185	0.122
0.009869627480517692	-102.0	9.641385409266803	0.122
0.009869627480517692	-99.0	9.565433987947882	0.122
0.009869627480517692	-96.0	9.535769241777462	0.122
0.009869627480517692	-93.0	9.323508200316988	0.122
0.009869627480517692	-90.0	9.48108452001887	0.122
0.009869627480517692	-87.0	9.579287721571259	0.122
0.009869627480517692	-84.0	9.623370251080765	0.122
0.009869627480517692	-81.0	9.541164676076335	0.122
0.009869627480517692	-78.0	9.6436741757609	0.122
0.009869627480517692	-75.0	9.740130230851824	0.122
0.009869627480517692	-72.0	9.739139197510632	0.122
0.009869627480517692	-69.0	9.917895711911466	0.122
0.009869627480517692	-66.0	10.0322719859052	0.122
0.009869627480517692	-63.0	9.719021764058725	0.122
0.009869627480517692	-60.0	9.798938625714007	0.122
0.009869627480517692	-57.0	9.718036650818208	0.122
0.009869627480517692	-54.0	9.57409546840999	0.122
0.009869627480517692	-51.0	9.546583228195493	0.122
0.009869627480517692	-48.0	9.525306813955337	0.122
0.009869627480517692	-45.0	9.617168731557316	0.122
0.009869627480517692	-42.0	9.770361734395953	0.122
0.009869627480517692	-39.0	9.722090570161232	0.122
0.009869627480517692	-36.0	9.69325991508684	0.122
0.009869627480517692	-33.0	9.704482440883258	0.122
0.009869627480517692	-30.0	9.719199398130606	0.122
0.009869627480517692	-27.0	9.812038125296276	0.122
0.009869627480517692	-24.0	9.881657109307522	0.122
0.009869627480517692	-21.0	10.02624258981139	0.122
0.009869627480517692	-18.0	10.09730133973215	0.122
0.009869627480517692	-15.0	10.279800819214985	0.122
0.009869627480517692	-12.0	10.601776935516188	0.122
0.009869627480517692	-9.0	10.846135847004385	0.122
0.009869627480517692	-6.0	11.165885997061789	0.122
0.009869627480517692	-3.0	11.440505047376739	0.122
0.009869627480517692	0.0	11.479962776229767	0.122
0.009869627480517692	3.0	9.095452228269137	0.122
0.009869627480517692	6.0	8.147529589001927	0.122
0.009869627480517692	9.0	8.178614991228686	0.122
0.009869627480517692	12.0	8.377350899549414	0.122
0.009869627480517692	15.0	8.599399734450028	0.122
0.009869627480517692	18.0	8.684621445828045	0.122
0.009869627480517692	21.0	8.974481156870405	0.122
0.009869627480517692	24.0	9.113876637399065	0.122
0.009869627480517692	27.0	9.364846970795897	0.122
0.009869627480517692	30.0	9.434570761512129	0.122
0.009869627480517692	33.0	9.421780107021673	0.122
0.009869627480517692	36.0	9.598604155691557	0.122
0.009869627480517692	39.0	9.711877159280165	0.122
0.009869627480517692	42.0	9.842312485762418	0.122
0.009869627480517692	45.0	9.957740422240395	0.122
0.009869627480517692	48.0	10.058310167644706	0.122
0.009869627480517692	51.0	10.009094669882098	0.122
0.009869627480517692	54.0	10.05293943067416	0.122
0.009869627480517692	57.0	10.1145090102943	0.122
0.009869627480517692	60.0	10.112552811785779	0.122
0.009869627480517692	63.0	10.027761972047056	0.122
0.009869627480517692	66.0	10.029227789361139	0.122
0.009869627480517692	69.0	10.18993608077752	0.122
0.009869627480517692	72.0	10.501924429619176	0.122
0.009869627480517692	75.0	10.435065709257968	0.122
0.009869627480517692	78.0	10.391219563390372	0.122
0.009869627480517692	81.0	10.329230290390333	0.122
0.009869627480517692	84.0	10.515159435683373	0.122
0.009869627480517692	87.0	10.511058219384863	0.122
0.009869627480517692	90.0	10.598003196104143	0.122
0.009869627480517692	93.0	10.645463947848933	0.122
0.009869627480517692	96.0	10.753811166467802	0.122
0.009869627480517692	99.0	10.674058798312869	0.122
0.009869627480517692	102.0	10.501007691112182	0.122
0.009869627480517692	105.0	10.536213168759259	0.122
0.009869627480517692	108.0	10.575383570368102	0.122
0.009869627480517692	111.0	10.60082627541656	0.122
0.009869627480517692	114.0	10.65979100321243	0.122
0.009869627480517692	117.0	10.781897636319176	0.122
0.009869627480517692	120.0	10.7012524355561	0.122
0.009869627480517692	123.0	10.721555466657458	0.122
0.009869627480517692	126.0	10.620605454481787	0.122
0.009869627480517692	129.0	10.541794287781224	0.122
0.009869627480517692	132.0	10.473818884687649	0.122
0.009869627480517692	135.0	10.63977959578685	0.122
0.009869627480517692	138.0	10.52773374968577	0.122
0.009869627480517692	141.0	10.605684755275627	0.122
0.009869627480517692	144.0	10.621424690554072	0.122
0.009869627480517692	147.0	10.67559971855005	0.122
0.009869627480517692	150.0	10.843501809445689	0.122
0.009869627480517692	153.0	10.591313673205518	0.122
0.009869627480517692	156.0	10.525186933672865	0.122
0.009869627480517692	159.0	10.37607707105633	0.122
0.009869627480517692	162.0	10.1198644571526	0.122
0.009869627480517692	165.0	10.084413441019487	0.122
0.009869627480517692	168.0	10.234059893113375	0.122
0.009869627480517692	171.0	10.466916605546617	0.122
0.009869627480517692	174.0	10.477180536603958	0.122
0.009869627480517692	177.0	10.40181133036415	0.122
0.009869627480517692	180.0	10.512330055246936	0.122
0.009869627480517692	183.0	10.82093772640133	0.122
0.009869627480517692	-180.0	12.648572772354536	0.13
0.009869627480517692	-177.0	12.613347564084433	0.13
0.009869627480517692	-174.0	12.752809859142815	0.13
0.009869627480517692	-171.0	12.888839412738465	0.13
0.009869627480517692	-168.0	12.699873178438681	0.13
0.009869627480517692	-165.0	12.56169483433345	0.13
0.009869627480517692	-162.0	12.470074118583884	0.13
0.009869627480517692	-159.0	12.291942472505296	0.13
0.009869627480517692	-156.0	12.092972828999056	0.13
0.009869627480517692	-153.0	12.173906240123186	0.13
0.009869627480517692	-150.0	11.982287235767258	0.13
0.009869627480517692	-147.0	11.961186304301176	0.13
0.009869627480517692	-144.0	11.945045489035225	0.13
0.009869627480517692	-141.0	11.678984405002971	0.13
0.009869627480517692	-138.0	11.767544778417559	0.13
0.009869627480517692	-135.0	11.810048760941678	0.13
0.009869627480517692	-132.0	12.018264305930165	0.13
0.009869627480517692	-129.0	12.024464879448878	0.13
0.009869627480517692	-126.0	12.046261778822611	0.13
0.009869627480517692	-123.0	12.218034845837234	0.13
0.009869627480517692	-120.0	12.286080306672897	0.13
0.009869627480517692	-117.0	12.268702957158878	0.13
0.009869627480517692	-114.0	12.173297825810835	0.13
0.009869627480517692	-111.0	12.300901436492396	0.13
0.009869627480517692	-108.0	12.329248197186851	0.13
0.009869627480517692	-105.0	12.34728205203862	0.13
0.009869627480517692	-102.0	12.394016941949575	0.13
0.009869627480517692	-99.0	12.441648963301303	0.13
0.009869627480517692	-96.0	12.449788867025365	0.13
0.009869627480517692	-93.0	12.295571295985159	0.13
0.009869627480517692	-90.0	12.108708679469444	0.13
0.009869627480517692	-87.0	12.045044660825235	0.13
0.009869627480517692	-84.0	12.10317293976507	0.13
0.009869627480517692	-81.0	12.140757224478483	0.13
0.009869627480517692	-78.0	12.066948602494612	0.13
0.009869627480517692	-75.0	12.033500203126147	0.13
0.009869627480517692	-72.0	12.12577049176347	0.13
0.009869627480517692	-69.0	12.327050278214264	0.13
0.009869627480517692	-66.0	12.286256104272423	0.13
0.009869627480517692	-63.0	12.299666146866725	0.13
0.009869627480517692	-60.0	12.234699434045064	0.13
0.009869627480517692	-57.0	12.320439966571232	0.13
0.009869627480517692	-54.0	12.301614012534028	0.13
0.009869627480517692	-51.0	12.226154311878956	0.13
0.009869627480517692	-48.0	12.347256628055051	0.13
0.009869627480517692	-45.0	12.535633282409956	0.13
0.009869627480517692	-42.0	12.58320379686207	0.13
0.009869627480517692	-39.0	12.562682455616459	0.13
0.009869627480517692	-36.0	12.65086274585254	0.13
0.009869627480517692	-33.0	12.658524922759918	0.13
0.009869627480517692	-30.0	12.82463048090543	0.13
0.009869627480517692	-27.0	12.976459586249469	0.13
0.009869627480517692	-24.0	13.147341849000144	0.13
0.009869627480517692	-21.0	13.245350211174227	0.13
0.009869627480517692	-18.0	13.219061605340094	0.13
0.009869627480517692	-15.0	13.517668617922808	0.13
0.009869627480517692	-12.0	13.815493759431632	0.13
0.009869627480517692	-9.0	13.986191689527475	0.13
0.009869627480517692	-6.0	14.199542754174523	0.13
0.009869627480517692	-3.0	14.49829632505249	0.13
0.009869627480517692	0.0	14.370105530509218	0.13
0.009869627480517692	3.0	11.285563733086796	0.13
0.009869627480517692	6.0	10.154063585959832	0.13
0.009869627480517692	9.0	10.201495679827337	0.13
0.009869627480517692	12.0	10.33467963025301	0.13
0.009869627480517692	15.0	10.51793754220486	0.13
0.009869627480517692	18.0	10.698617621883866	0.13
0.009869627480517692	21.0	10.897560804838418	0.13
0.009869627480517692	24.0	11.284295126342107	0.13
0.009869627480517692	27.0	11.510146224979847	0.13
0.009869627480517692	30.0	11.742439835387819	0.13
0.009869627480517692	33.0	12.060597905250104	0.13
0.009869627480517692	36.0	12.15578868760082	0.13
0.009869627480517692	39.0	12.374326551289995	0.13
0.009869627480517692	42.0	12.496595999211971	0.13
0.009869627480517692	45.0	12.522391909285107	0.13
0.009869627480517692	48.0	12.666008572945634	0.13
0.009869627480517692	51.0	12.68530680760823	0.13
0.009869627480517692	54.0	12.535673620720111	0.13
0.009869627480517692	57.0	12.574680388443523	0.13
0.009869627480517692	60.0	12.678503513079143	0.13
0.009869627480517692	63.0	12.72023514873755	0.13
0.009869627480517692	66.0	12.723473534210065	0.13
0.009869627480517692	69.0	12.666663072350605	0.13
0.009869627480517692	72.0	12.598410379629007	0.13
0.009869627480517692	75.0	12.633539560321546	0.13
0.009869627480517692	78.0	12.778629904240265	0.13
0.009869627480517692	81.0	12.965541823946305	0.13
0.009869627480517692	84.0	13.098731675936296	0.13
0.009869627480517692	87.0	13.217054412824673	0.13
0.009869627480517692	90.0	13.04410327020966	0.13
0.009869627480517692	93.0	12.974533008830614	0.13
0.009869627480517692	96.0	12.918389196145803	0.13
0.009869627480517692	99.0	12.700491688526546	0.13
0.009869627480517692	102.0	12.740851560073013	0.13
0.009869627480517692	105.0	12.829409727051688	0.13
0.009869627480517692	108.0	12.821726753040572	0.13
0.009869627480517692	111.0	12.900669132765707	0.13
0.009869627480517692	114.0	12.947585379013663	0.13
0.009869627480517692	117.0	13.005266388405088	0.13
0.009869627480517692	120.0	13.056358462288095	0.13
0.009869627480517692	123.0	13.032882251933648	0.13
0.009869627480517692	126.0	13.067344763005805	0.13
0.009869627480517692	129.0	13.096218644426598	0.13
0.009869627480517692	132.0	12.90166405365923	0.13
0.009869627480517692	135.0	12.922714897261365	0.13
0.009869627480517692	138.0	13.06177724672669	0.13
0.009869627480517692	141.0	13.155571114677949	0.13
0.009869627480517692	144.0	13.296918166394148	0.13
0.009869627480517692	147.0	13.433709475594123	0.13
0.009869627480517692	150.0	13.602759690756253	0.13
0.009869627480517692	153.0	13.394693490457522	0.13
0.009869627480517692	156.0	13.282006224052612	0.13
0.009869627480517692	159.0	13.27284846972848	0.13
0.009869627480517692	162.0	13.321964203025685	0.13
0.009869627480517692	165.0	13.383550524438878	0.13
0.009869627480517692	168.0	13.494612898339836	0.13
0.009869627480517692	171.0	13.40718707520831	0.13
0.009869627480517692	174.0	13.53256884197014	0.13
0.009869627480517692	177.0	13.697439334154332	0.13
0.009869627480517692	180.0	14.010378783701245	0.13
0.009869627480517692	183.0	13.87447457901975	0.13
0.009869627480517692	-180.0	7.702849486221638	0.146
0.009869627480517692	-177.0	7.726662664629934	0.146
0.009869627480517692	-174.0	7.559453632135507	0.146
0.009869627480517692	-171.0	7.545902138015619	0.146
0.009869627480517692	-168.0	7.490463683100271	0.146
0.009869627480517692	-165.0	7.607732975019732	0.146
0.009869627480517692	-162.0	7.435907799293316	0.146
0.009869627480517692	-159.0	7.2563436711341485	0.146
0.009869627480517692	-156.0	7.43559267463724	0.146
0.009869627480517692	-153.0	7.463839625179716	0.146
0.009869627480517692	-150.0	7.691968174182861	0.146
0.009869627480517692	-147.0	7.53805314541054	0.146
0.009869627480517692	-144.0	7.298270096452397	0.146
0.009869627480517692	-141.0	7.108253303424272	0.146
0.009869627480517692	-138.0	7.187729791389651	0.146
0.009869627480517692	-135.0	7.189768801268839	0.146
0.009869627480517692	-132.0	7.315757771739825	0.146
0.009869627480517692	-129.0	7.3092836154077165	0.146
0.009869627480517692	-126.0	7.350021293784932	0.146
0.009869627480517692	-123.0	7.390695860771758	0.146
0.009869627480517692	-120.0	7.569498502744053	0.146
0.009869627480517692	-117.0	7.682229760441147	0.146
0.009869627480517692	-114.0	7.780108226364824	0.146
0.009869627480517692	-111.0	7.75320433961627	0.146
0.009869627480517692	-108.0	7.745296480227888	0.146
0.009869627480517692	-105.0	7.733660843137641	0.146
0.009869627480517692	-102.0	7.738130956619979	0.146
0.009869627480517692	-99.0	7.695244407587197	0.146
0.009869627480517692	-96.0	7.734966385811593	0.146
0.009869627480517692	-93.0	7.617497241536584	0.146
0.009869627480517692	-90.0	7.716720565660461	0.146
0.009869627480517692	-87.0	7.680222160600369	0.146
0.009869627480517692	-84.0	7.627308978374549	0.146
0.009869627480517692	-81.0	7.54254840572191	0.146
0.009869627480517692	-78.0	7.389730071738184	0.146
0.009869627480517692	-75.0	7.418509824325029	0.146
0.009869627480517692	-72.0	7.490495359724605	0.146
0.009869627480517692	-69.0	7.729366990951615	0.146
0.009869627480517692	-66.0	7.663722202579834	0.146
0.009869627480517692	-63.0	7.726981078888716	0.146
0.009869627480517692	-60.0	7.74896373703804	0.146
0.009869627480517692	-57.0	7.843128521082455	0.146
0.009869627480517692	-54.0	7.924726563343981	0.146
0.009869627480517692	-51.0	7.82185844576059	0.146
0.009869627480517692	-48.0	7.7939030849374245	0.146
0.009869627480517692	-45.0	7.84614509919935	0.146
0.009869627480517692	-42.0	7.675049344906944	0.146
0.009869627480517692	-39.0	7.731071937515242	0.146
0.009869627480517692	-36.0	7.681524950858511	0.146
0.009869627480517692	-33.0	7.5886672239428945	0.146
0.009869627480517692	-30.0	7.722186619399046	0.146
0.009869627480517692	-27.0	7.918486673681729	0.146
0.009869627480517692	-24.0	8.06141209487046	0.146
0.009869627480517692	-21.0	8.101967535271761	0.146
0.009869627480517692	-18.0	8.145518849627743	0.146
0.009869627480517692	-15.0	8.186126450436106	0.146
0.009869627480517692	-12.0	8.290548850630882	0.146
0.009869627480517692	-9.0	8.521947103602107	0.146
0.009869627480517692	-6.0	8.8672276608603	0.146
0.009869627480517692	-3.0	9.287158591836604	0.146
0.009869627480517692	0.0	9.344114523329887	0.146
0.009869627480517692	3.0	7.588239922379313	0.146
0.009869627480517692	6.0	6.791561811501716	0.146
0.009869627480517692	9.0	6.860010099335848	0.146
0.009869627480517692	12.0	6.840580490571453	0.146
0.009869627480517692	15.0	6.973420847580405	0.146
0.009869627480517692	18.0	7.218279898104015	0.146
0.009869627480517692	21.0	7.238874855636122	0.146
0.009869627480517692	24.0	7.298451926993971	0.146
0.009869627480517692	27.0	7.354813046856034	0.146
0.009869627480517692	30.0	7.552543738569419	0.146
0.009869627480517692	33.0	7.681017937609692	0.146
0.009869627480517692	36.0	7.737683969410552	0.146
0.009869627480517692	39.0	7.68520582045406	0.146
0.009869627480517692	42.0	7.792172627941453	0.146
0.009869627480517692	45.0	7.972235631016332	0.146
0.009869627480517692	48.0	8.025934899473608	0.146
0.009869627480517692	51.0	8.006286405703705	0.146
0.009869627480517692	54.0	8.038837105603358	0.146
0.009869627480517692	57.0	8.07188550374231	0.146
0.009869627480517692	60.0	7.942701029293889	0.146
0.009869627480517692	63.0	7.952029971871964	0.146
0.009869627480517692	66.0	7.877256394656037	0.146
0.009869627480517692	69.0	7.6663766725363045	0.146
0.009869627480517692	72.0	7.519684304186416	0.146
0.009869627480517692	75.0	7.599538242087722	0.146
0.009869627480517692	78.0	7.738545431131964	0.146
0.009869627480517692	81.0	7.915366685690777	0.146
0.009869627480517692	84.0	7.867908819204456	0.146
0.009869627480517692	87.0	7.845275089244564	0.146
0.009869627480517692	90.0	7.9773516541436775	0.146
0.009869627480517692	93.0	7.976521266424291	0.146
0.009869627480517692	96.0	7.9903064857702155	0.146
0.009869627480517692	99.0	8.048250875191872	0.146
0.009869627480517692	102.0	8.1110146260614	0.146
0.009869627480517692	105.0	8.314334721286167	0.146
0.009869627480517692	108.0	8.269447056303664	0.146
0.009869627480517692	111.0	8.37937968659619	0.146
0.009869627480517692	114.0	8.43852723138319	0.146
0.009869627480517692	117.0	8.376235860460772	0.146
0.009869627480517692	120.0	8.310474298106861	0.146
0.009869627480517692	123.0	8.395984591786215	0.146
0.009869627480517692	126.0	8.342014933777968	0.146
0.009869627480517692	129.0	8.402681181903942	0.146
0.009869627480517692	132.0	8.469656542530254	0.146
0.009869627480517692	135.0	8.459103804839721	0.146
0.009869627480517692	138.0	8.434120009199308	0.146
0.009869627480517692	141.0	8.538766665564843	0.146
0.009869627480517692	144.0	8.553119446045683	0.146
0.009869627480517692	147.0	8.483377241740454	0.146
0.009869627480517692	150.0	8.40016610813011	0.146
0.009869627480517692	153.0	8.559191087724324	0.146
0.009869627480517692	156.0	8.755169667149252	0.146
0.009869627480517692	159.0	8.717357825553893	0.146
0.009869627480517692	162.0	8.565991915135859	0.146
0.009869627480517692	165.0	8.659124945916776	0.146
0.009869627480517692	168.0	8.63524191411881	0.146
0.009869627480517692	171.0	8.5323545226924	0.146
0.009869627480517692	174.0	8.679778396252537	0.146
0.009869627480517692	177.0	8.503138535346453	0.146
0.009869627480517692	180.0	8.614350400456727	0.146
0.009869627480517692	183.0	8.409109955637678	0.146
0.009869627480517692	-180.0	6.409215791288087	0.186
0.009869627480517692	-177.0	6.389517806499805	0.186
0.009869627480517692	-174.0	6.509105983103754	0.186
0.009869627480517692	-171.0	6.422342951341474	0.186
0.009869627480517692	-168.0	6.283875738469819	0.186
0.009869627480517692	-165.0	6.335311677156831	0.186
0.009869627480517692	-162.0	6.335123136193394	0.186
0.009869627480517692	-159.0	6.32299731753215	0.186
0.009869627480517692	-156.0	5.956086833625063	0.186
0.009869627480517692	-153.0	6.167589169049632	0.186
0.009869627480517692	-150.0	6.097554873488758	0.186
0.009869627480517692	-147.0	5.966593499935941	0.186
0.009869627480517692	-144.0	5.979016937310709	0.186
0.009869627480517692	-141.0	5.830006344657801	0.186
0.009869627480517692	-138.0	5.913725525110001	0.186
0.009869627480517692	-135.0	5.892077577515863	0.186
0.009869627480517692	-132.0	6.08217735183341	0.186
0.009869627480517692	-129.0	6.053479652150565	0.186
0.009869627480517692	-126.0	5.936859838643633	0.186
0.009869627480517692	-123.0	5.891205217220883	0.186
0.009869627480517692	-120.0	5.934038329381789	0.186
0.009869627480517692	-117.0	5.939189402694735	0.186
0.009869627480517692	-114.0	5.991659633139986	0.186
0.009869627480517692	-111.0	5.985666233929857	0.186
0.009869627480517692	-108.0	5.995491372245784	0.186
0.009869627480517692	-105.0	5.960370194681861	0.186
0.009869627480517692	-102.0	6.031123681069029	0.186
0.009869627480517692	-99.0	5.901668371777422	0.186
0.009869627480517692	-96.0	5.845581945698343	0.186
0.009869627480517692	-93.0	5.803272483735201	0.186
0.009869627480517692	-90.0	5.926730711122921	0.186
0.009869627480517692	-87.0	5.958024836536935	0.186
0.009869627480517692	-84.0	5.955771530869708	0.186
0.009869627480517692	-81.0	5.802265411984527	0.186
0.009869627480517692	-78.0	5.765776458460153	0.186
0.009869627480517692	-75.0	5.780324342360807	0.186
0.009869627480517692	-72.0	5.9618627908594535	0.186
0.009869627480517692	-69.0	6.140116588980501	0.186
0.009869627480517692	-66.0	6.189349245582032	0.186
0.009869627480517692	-63.0	6.159735918159228	0.186
0.009869627480517692	-60.0	6.1677419392248645	0.186
0.009869627480517692	-57.0	6.246934353852553	0.186
0.009869627480517692	-54.0	6.3114197091992175	0.186
0.009869627480517692	-51.0	6.358749550748733	0.186
0.009869627480517692	-48.0	6.25537021332308	0.186
0.009869627480517692	-45.0	6.263679705790797	0.186
0.009869627480517692	-42.0	6.231677374753838	0.186
0.009869627480517692	-39.0	6.17654418029888	0.186
0.009869627480517692	-36.0	6.125772713506568	0.186
0.009869627480517692	-33.0	6.05853700566374	0.186
0.009869627480517692	-30.0	6.127928927175605	0.186
0.009869627480517692	-27.0	6.224338229448078	0.186
0.009869627480517692	-24.0	6.23819973225955	0.186
0.009869627480517692	-21.0	6.338971244459557	0.186
0.009869627480517692	-18.0	6.414656453438388	0.186
0.009869627480517692	-15.0	6.403082402978648	0.186
0.009869627480517692	-12.0	6.553685297168587	0.186
0.009869627480517692	-9.0	6.709811828277894	0.186
0.009869627480517692	-6.0	6.92783366561313	0.186
0.009869627480517692	-3.0	7.245563135104663	0.186
0.009869627480517692	0.0	7.542391482006721	0.186
0.009869627480517692	3.0	6.148112616844679	0.186
0.009869627480517692	6.0	5.5910871158298265	0.186
0.009869627480517692	9.0	5.7000468806398565	0.186
0.009869627480517692	12.0	5.872070552136954	0.186
0.009869627480517692	15.0	5.993326844711196	0.186
0.009869627480517692	18.0	6.048042286436929	0.186
0.009869627480517692	21.0	6.167487273431743	0.186
0.009869627480517692	24.0	6.1594166935156816	0.186
0.009869627480517692	27.0	6.120410935992089	0.186
0.009869627480517692	30.0	6.182147247900677	0.186
0.009869627480517692	33.0	6.195157791607078	0.186
0.009869627480517692	36.0	6.143769664736348	0.186
0.009869627480517692	39.0	6.105760904399462	0.186
0.009869627480517692	42.0	6.039355224384915	0.186
0.009869627480517692	45.0	6.117327175140527	0.186
0.009869627480517692	48.0	6.1990166741052635	0.186
0.009869627480517692	51.0	6.299926229917358	0.186
0.009869627480517692	54.0	6.287442561443014	0.186
0.009869627480517692	57.0	6.199872649884065	0.186
0.009869627480517692	60.0	6.2600691135621505	0.186
0.009869627480517692	63.0	6.30157203533767	0.186
0.009869627480517692	66.0	6.237882702319103	0.186
0.009869627480517692	69.0	6.226470598067565	0.186
0.009869627480517692	72.0	6.245066375001457	0.186
0.009869627480517692	75.0	6.303458462623319	0.186
0.009869627480517692	78.0	6.424274117188763	0.186
0.009869627480517692	81.0	6.42838130973217	0.186
0.009869627480517692	84.0	6.429223237518964	0.186
0.009869627480517692	87.0	6.323837362997365	0.186
0.009869627480517692	90.0	6.28843252269515	0.186
0.009869627480517692	93.0	6.480672208632977	0.186
0.009869627480517692	96.0	6.4048528829616975	0.186
0.009869627480517692	99.0	6.511135996612054	0.186
0.009869627480517692	102.0	6.449231230266306	0.186
0.009869627480517692	105.0	6.348331718285876	0.186
0.009869627480517692	108.0	6.6414250286100405	0.186
0.009869627480517692	111.0	6.653643115629452	0.186
0.009869627480517692	114.0	6.6296591001137335	0.186
0.009869627480517692	117.0	6.6010595642915115	0.186
0.009869627480517692	120.0	6.675785699534587	0.186
0.009869627480517692	123.0	6.8316608122197096	0.186
0.009869627480517692	126.0	6.7445754949427785	0.186
0.009869627480517692	129.0	6.668134526701179	0.186
0.009869627480517692	132.0	6.651433510279587	0.186
0.009869627480517692	135.0	6.633528188288499	0.186
0.009869627480517692	138.0	6.580409566068491	0.186
0.009869627480517692	141.0	6.462394981605598	0.186
0.009869627480517692	144.0	6.505851750917223	0.186
0.009869627480517692	147.0	6.657350607702831	0.186
0.009869627480517692	150.0	6.648443929652665	0.186
0.009869627480517692	153.0	6.729510031136687	0.186
0.009869627480517692	156.0	6.586386828902203	0.186
0.009869627480517692	159.0	6.545782970374283	0.186
0.009869627480517692	162.0	6.374812246095702	0.186
0.009869627480517692	165.0	6.433504841026537	0.186
0.009869627480517692	168.0	6.417141183294799	0.186
0.009869627480517692	171.0	6.509117608219092	0.186
0.009869627480517692	174.0	6.782343319154989	0.186
0.009869627480517692	177.0	6.701241290576662	0.186
0.009869627480517692	180.0	6.7063120967209064	0.186
0.009869627480517692	183.0	6.5747673538428195	0.186
