# Supplementary material for: Multiscale stress dynamics in sheared liquid foams revealed by tomo-rheoscopy
Source: Nat Commun. 2025 Oct 16;16:9210. doi: 10.1038/s41467-025-64412-z (PMC12533193; doi:10.1038/s41467-025-64412-z)
Supplement: Supplementary file 10 — Source Data [file 41467_2025_64412_MOESM10_ESM.zip › DataFile/Fig4de_Fig6bc.csv]

gamma/gamma_ss [-]	(sigma-sigma_ss)/siga_ss - lost [-]	(sigma-sigma_ss)/siga_ss - new [-]	(sigma-sigma_ss)/siga_ss - std - lost [-]	(sigma-sigma_ss)/siga_ss - std - new [-]	N_bbl
-0.9743589743589743	-0.01586560675173886	0.007541572498783956	0.03208649176568007	0.03608987072472328	4
-0.9230769230769231	-0.00959138257709393	0.011657035251298114	0.02558465945429732	0.02990156208721684	4
-0.8717948717948718	-0.006193166215382258	0.015461518187732214	0.03456272300868241	0.029957992429886587	4
-0.8205128205128205	-0.0027073373701082724	0.023891137401152094	0.02584902376049897	0.03061310653751308	4
-0.7692307692307693	0.004476718457869537	0.029254046554751844	0.027098903410388012	0.03134683638753017	4
-0.717948717948718	0.009486613958454593	0.03544504071573772	0.028802362859109358	0.031251986274426054	4
-0.6666666666666666	0.023456600698823677	0.04583140420477507	0.024696183440104394	0.03133686173490892	4
-0.6153846153846154	0.02076806853706397	0.04346787119713687	0.029688221270818566	0.0306325216883185	4
-0.5641025641025641	0.028556149467792613	0.05319587266382745	0.030321717130661716	0.02794578484754411	4
-0.5128205128205129	0.04051236537047941	0.06309205775433772	0.02905636685726905	0.027953398335948794	4
-0.46153846153846156	0.0509856177447785	0.07009135965991978	0.02979796146699043	0.03063723135590584	4
-0.41025641025641024	0.0615212077523865	0.0727635625708383	0.029565779901948776	0.025896433210177962	4
-0.358974358974359	0.07376339997321671	0.08797726841687045	0.029059387352452018	0.03621038078347051	4
-0.3076923076923077	0.09066581056588377	0.09435515870874979	0.029315580176606886	0.04125255535739304	4
-0.25641025641025644	0.10728280573234665	0.09284597302695764	0.02941077934788122	0.020397990244251013	4
-0.20512820512820518	0.1282946079086134	0.1015659163649811	0.03468304572614731	0.04886204699455613	4
-0.15384615384615385	0.14407759937866016	0.09807312888523342	0.03437869510892706	0.02202005405260524	4
-0.10256410256410259	0.16487215818018178	0.09068080683274733	0.034456736199304824	0.048557445019045055	4
-0.05128205128205132	0.1672143393974119	0.0675048749245221	0.03417714966488877	0.023631610491446728	4
-5.551115123125783e-17	0.15064339932517717	-0.03329198834950212	0.04110486031166002	0.03798906067727755	4
0.05128205128205121	-0.12281548331397518	-0.28042824464923655	0.07096349260303754	0.040595330801854186	4
0.10256410256410253	-0.15956668002585597	-0.2850186936908456	0.08957752537218559	0.043457020729378154	4
0.15384615384615385	-0.21016148671712215	-0.2746192241356586	0.04377952886452446	0.03476286752467457	4
0.20512820512820518	-0.19390311153363232	-0.23770497942926347	0.03649287577379178	0.03383155545045273	4
0.2564102564102564	-0.1858285859834593	-0.22030145775376211	0.03793472165249001	0.04218298722955955	4
0.3076923076923076	-0.16994410804483662	-0.18954985815733882	0.027260155108668613	0.033489059106854915	4
0.3589743589743589	-0.15457227962439624	-0.1661572041894945	0.03139741297237965	0.03944970944522523	4
0.41025641025641024	-0.14176040319148348	-0.14755499308584533	0.03259731924086936	0.037381918661969424	4
0.46153846153846156	-0.12821246295160232	-0.12523901460724185	0.030035070648887666	0.041668538678979884	4
0.5128205128205128	-0.11661446135030197	-0.10858920182297553	0.028051649342424163	0.03186287404479949	4
0.564102564102564	-0.10295043178930496	-0.08777713781291559	0.02774623717811846	0.034430515139030185	4
0.6153846153846153	-0.09911913157459759	-0.0795522435006215	0.026107807145771687	0.03223420208214018	4
0.6666666666666666	-0.08131412730171865	-0.06064103051087682	0.023901103606857023	0.0306151343742188	4
0.717948717948718	-0.07065464024123197	-0.05424271885333897	0.02831962587690021	0.036463524742892856	4
0.7692307692307692	-0.06970312996936325	-0.045549920605143006	0.026630571379113527	0.0376048745129928	4
0.8205128205128204	-0.0508932961581817	-0.03909236887461884	0.023220631210224645	0.030056918598240685	4
0.8717948717948717	-0.05504248268630946	-0.030654675683350844	0.02564687673559526	0.037670983441696324	4
0.923076923076923	-0.04123790795568403	-0.030036248132036918	0.020645653324899437	0.03286300592965819	4
0.9743589743589743	-0.035447497650914504	-0.00878952806333155	0.029391430529665245	0.029932241854771283	4
-0.9743589743589743	-0.016541531526668016	0.02486747500487777	0.048255500208756213	0.03661937210860295	5
-0.9230769230769231	-0.008620541362033678	0.03614483081209301	0.03316316645167767	0.029250658584474412	5
-0.8717948717948718	-0.0004517828808913849	0.048766226152873925	0.05262750791078684	0.04278995110446033	5
-0.8205128205128205	0.0037800028398963666	0.04556569098064972	0.03447885315098814	0.026963805986159037	5
-0.7692307692307693	0.020329159616676116	0.05768141871741936	0.04552332006664685	0.04122918908042765	5
-0.717948717948718	0.014369740035406805	0.05753585796897459	0.03539627147199023	0.031414185925559494	5
-0.6666666666666666	0.03676084560535427	0.07652170299920735	0.03983199961103291	0.047285895638823704	5
-0.6153846153846154	0.040979265818061744	0.08212284526114483	0.04711820528912752	0.04442056066585133	5
-0.5641025641025641	0.0528995418606768	0.09365598496513806	0.05349786619743789	0.05863946559258565	5
-0.5128205128205129	0.08327498072699958	0.1106202437993275	0.038736549857766873	0.053946880004512685	5
-0.46153846153846156	0.0890422821129542	0.12327661529515438	0.05485393348378952	0.061414686808076664	5
-0.41025641025641024	0.11373568659502856	0.13731703229730163	0.030772946778940897	0.05386409709584998	5
-0.358974358974359	0.14404810033528329	0.15398281787969145	0.06771246523548606	0.05796266678393502	5
-0.3076923076923077	0.17032434142089925	0.16616881494925728	0.06982651461354061	0.05395163771185575	5
-0.25641025641025644	0.18197087691719088	0.1776088116705507	0.04163780084741182	0.06433998818677442	5
-0.20512820512820518	0.21368758251890674	0.18351992495013827	0.06476193353852418	0.055757999304517684	5
-0.15384615384615385	0.23455579088892192	0.1827692671421339	0.058144475964376434	0.053653769035018534	5
-0.10256410256410259	0.26911702523029696	0.18142274661466792	0.08189219619072519	0.05301949816134178	5
-0.05128205128205132	0.29334724595774303	0.15344563088644278	0.04612024808933643	0.05248052836142819	5
-5.551115123125783e-17	0.261176627899112	0.04304864190621158	0.08158180981969439	0.05278810243268508	5
0.05128205128205121	-0.16478073107566668	-0.34352484712876746	0.07520485704424235	0.06742417792375949	5
0.10256410256410253	-0.22726536572439035	-0.3381545827124278	0.07283691795782604	0.06019956104515983	5
0.15384615384615385	-0.27771355689700356	-0.3122146445512988	0.049440305000760174	0.06460251498533069	5
0.20512820512820518	-0.23993970846501755	-0.2567472109259249	0.04153506283027782	0.06487657927117486	5
0.2564102564102564	-0.23212524299169657	-0.23276867392407666	0.0598430367482523	0.06204439747287287	5
0.3076923076923076	-0.20666425581105083	-0.20229675490657723	0.05586293564804869	0.06529254071904883	5
0.3589743589743589	-0.19949817652330748	-0.1741083713703725	0.06680864468325244	0.06028306357132469	5
0.41025641025641024	-0.1695734299455306	-0.1426417174498525	0.0653167718161204	0.05090154011733861	5
0.46153846153846156	-0.14986052318760942	-0.1347505379093543	0.06566527999335672	0.04941843551375269	5
0.5128205128205128	-0.12690400831795043	-0.09963011231317834	0.0648875032699617	0.04220001155256193	5
0.564102564102564	-0.1162269020585443	-0.08477276593914639	0.07404197267120623	0.047815160001518746	5
0.6153846153846153	-0.1053275397150091	-0.07175559158840997	0.05959416456580196	0.03862012166165485	5
0.6666666666666666	-0.09162291229890165	-0.051237965657793885	0.07103022045529206	0.032273552806872566	5
0.717948717948718	-0.06266808506403188	-0.043006879112457375	0.06179495583818736	0.044761620068148225	5
0.7692307692307692	-0.07598844149831231	-0.03709784778905134	0.06238494734974083	0.04444084483927678	5
0.8205128205128204	-0.04917202125714571	-0.031772299328990665	0.04389604817324482	0.04326693799441081	5
0.8717948717948717	-0.05752717495746098	-0.02610281314953019	0.058827746972230296	0.04232000117136846	5
0.923076923076923	-0.03696536756308071	-0.017369368022617186	0.0479028726246034	0.0456720059174441	5
0.9743589743589743	-0.03572137094916496	-0.009780110822116066	0.059810312712850734	0.041810027232700775	5
-0.9743589743589743	0.0030838670585827876	0.027644259054453484	0.032230180430844524	0.027648662062423626	6
-0.9230769230769231	0.005329040622211477	0.03607475410139373	0.03397253570912243	0.036567576003681344	6
-0.8717948717948718	0.015474676985858539	0.04346664624282162	0.03452380238366185	0.03870458282020888	6
-0.8205128205128205	0.023380645941379934	0.052305997769911745	0.037978372909107334	0.034544343558100626	6
-0.7692307692307693	0.03386746972383889	0.05760033565088797	0.03424763839132747	0.04331678129892532	6
-0.717948717948718	0.03931654659490209	0.06688962445648043	0.03724371242969764	0.02790661949264349	6
-0.6666666666666666	0.05545455336623995	0.08297527213604357	0.045875382604350874	0.04530044139948532	6
-0.6153846153846154	0.06386899170666607	0.08163936337811238	0.037555529785919806	0.034171486084916596	6
-0.5641025641025641	0.0745882620790726	0.10277089873477267	0.04563096269882977	0.04785313106230568	6
-0.5128205128205129	0.08608756697730217	0.1027766990861238	0.044883296139134575	0.03309358042749037	6
-0.46153846153846156	0.10077652480202001	0.1201469843074681	0.0392770916702436	0.03913856841956434	6
-0.41025641025641024	0.11653087606218465	0.12819434823374282	0.04567988921598151	0.03651051202626802	6
-0.358974358974359	0.125027890337643	0.1439088687433492	0.053751759211216714	0.046599905072428005	6
-0.3076923076923077	0.16618841372846743	0.15982735131094916	0.03787596092178356	0.04626889893337372	6
-0.25641025641025644	0.1776332422030637	0.16299587696190668	0.043557296419478676	0.040063061374381245	6
-0.20512820512820518	0.2160366279281495	0.17687306351783572	0.04445880136555193	0.04294412442821324	6
-0.15384615384615385	0.24469872428987183	0.18870142963821548	0.043700539233696	0.037498813711061944	6
-0.10256410256410259	0.25809911867856683	0.17293317650974244	0.05183760851696133	0.03897056211499934	6
-0.05128205128205132	0.30114842988644747	0.16739973388362053	0.04117975914553894	0.04469711406586577	6
-5.551115123125783e-17	0.26077050890356634	0.04518202605150977	0.050633408920331476	0.04952950616803801	6
0.05128205128205121	-0.177428158919091	-0.3435112934229216	0.067081405447972	0.08064767580548284	6
0.10256410256410253	-0.23075759740923796	-0.3347969082903032	0.057401949475981394	0.07890628492916864	6
0.15384615384615385	-0.27369620244149745	-0.31030482475395016	0.042068353959301565	0.07169482090179366	6
0.20512820512820518	-0.2407884876742328	-0.2593234022008206	0.051067390119711224	0.06173162840845024	6
0.2564102564102564	-0.22682236126539343	-0.2222523398932951	0.05625710108301739	0.06406305641973131	6
0.3076923076923076	-0.20742795086115642	-0.18870418781802256	0.050101815270144456	0.055830303049479474	6
0.3589743589743589	-0.18492498422674408	-0.15726582683693716	0.05245359702523867	0.06136262638945105	6
0.41025641025641024	-0.15821520673363446	-0.12767947326387236	0.05627524130583023	0.06227420715714692	6
0.46153846153846156	-0.14643199448231073	-0.10790220896455954	0.052829370775639733	0.06040059760672731	6
0.5128205128205128	-0.11887172614202157	-0.08342666695144843	0.04334592384027891	0.05467988077938203	6
0.564102564102564	-0.10744530815572788	-0.07785365889869002	0.05212251148426787	0.052057151730960066	6
0.6153846153846153	-0.09418113007646313	-0.05643919748670073	0.05219503180757155	0.04103068693679624	6
0.6666666666666666	-0.07546893370234525	-0.04315257814268595	0.04708914899312862	0.04086178950199242	6
0.717948717948718	-0.06839173398654005	-0.03639923593143663	0.0650282951711127	0.04367455454074498	6
0.7692307692307692	-0.0707257183580976	-0.027170178016308066	0.0604410513178996	0.042676936633905004	6
0.8205128205128204	-0.061378879759333864	-0.017790298692428073	0.05363779166779382	0.034185221975817186	6
0.8717948717948717	-0.04790388517296564	-0.018132746830462707	0.060588164500315296	0.0374868993977869	6
0.923076923076923	-0.04266707233698974	-0.01223009436991399	0.05478023217008632	0.03305007973106686	6
0.9743589743589743	-0.02644110871419964	0.00018686619819408516	0.059768029516063616	0.04673826060841592	6
-0.9743589743589743	0.0004960677472321508	0.06315377995963553	0.07541531107949899	0.0836793413271744	10
-0.9230769230769231	0.008962946854703675	0.059272946263499576	0.06095672751279574	0.04794183897715444	10
-0.8717948717948718	0.022728117226512246	0.06546927835002997	0.08503909142054493	0.07245038991103257	10
-0.8205128205128205	0.020959460698294383	0.07892844006986272	0.06223641034148982	0.03954617999237773	10
-0.7692307692307693	0.03995053939849172	0.08663030020559931	0.07128211397071721	0.05194336710619581	10
-0.717948717948718	0.05056869846350456	0.09074026284363004	0.06746182819204942	0.042196766300102384	10
-0.6666666666666666	0.05359024902916195	0.09364741996616455	0.05970100613352388	0.07030391747648128	10
-0.6153846153846154	0.073198813938429	0.09980105937365338	0.04900430354025205	0.05662075340942677	10
-0.5641025641025641	0.08544121016452992	0.12404112495758536	0.048501368936900116	0.060364617087541546	10
-0.5128205128205129	0.10684800203679187	0.13593498746898028	0.05143928895411559	0.07004496619925332	10
-0.46153846153846156	0.12666819130154136	0.14643491176229712	0.04620787729855225	0.08171570704758403	10
-0.41025641025641024	0.137903406062918	0.15463516322321688	0.05571424282008945	0.08613435863085424	10
-0.358974358974359	0.16247720981896516	0.17574323737228165	0.05446558829027766	0.07632246948673017	10
-0.3076923076923077	0.19655193282409367	0.21368924625464494	0.0632514880726616	0.07817447731887903	10
-0.25641025641025644	0.22195412399594427	0.2201058824283872	0.058840332744188574	0.07627849473457231	10
-0.20512820512820518	0.2550569981372614	0.24558887296657483	0.06457155338421608	0.06851989265743283	10
-0.15384615384615385	0.2814434208253286	0.2559778405050764	0.06839466234720343	0.06513582299643982	10
-0.10256410256410259	0.30337886418667676	0.24691744994014544	0.08622239250625915	0.07080862249222504	10
-0.05128205128205132	0.3357597662480231	0.258415808476456	0.08577526982882132	0.06754743105751389	10
-5.551115123125783e-17	0.2881441515300093	0.13409947963679947	0.074365549785756	0.0676141915345973	10
0.05128205128205121	-0.24337712654871138	-0.3642537925805816	0.08042956217378122	0.08047659619711808	10
0.10256410256410253	-0.27390617948537144	-0.33359111428622584	0.08708778371954708	0.058498035366655744	10
0.15384615384615385	-0.3071423956001394	-0.3094870106256572	0.06341567232551286	0.06687074991327574	10
0.20512820512820518	-0.27000779789513774	-0.2802738053617771	0.08044815139486165	0.0634613303570525	10
0.2564102564102564	-0.25198788181213744	-0.23104757291144887	0.06324592091348898	0.04883033797008128	10
0.3076923076923076	-0.21550650058443221	-0.20070382985079088	0.06898033592022342	0.05409605074661393	10
0.3589743589743589	-0.19255352626505126	-0.18332497723241054	0.06476377695958857	0.05177674008894699	10
0.41025641025641024	-0.16329084715232858	-0.14079259710110548	0.06408709500408169	0.04481620715039216	10
0.46153846153846156	-0.1446349521628135	-0.1177573970306921	0.06783084646569015	0.042361663904555	10
0.5128205128205128	-0.13837661851941926	-0.10672451060179883	0.06263780291145528	0.043374274362389116	10
0.564102564102564	-0.10622048844247374	-0.07415073357980013	0.06428054181676011	0.04559606245004225	10
0.6153846153846153	-0.09443007707259571	-0.0652108572734886	0.06307835011419062	0.04457159171192061	10
0.6666666666666666	-0.08001901554525001	-0.04288221395519715	0.05944058230703668	0.05571412785343022	10
0.717948717948718	-0.06340786427709949	-0.02571721332771468	0.06293644434241065	0.060966428410203784	10
0.7692307692307692	-0.06436317088911392	-0.02476496232773623	0.06126461018365793	0.05857260535129195	10
0.8205128205128204	-0.04971267073264754	-0.01343589977040315	0.07392439483923333	0.056391775980140176	10
0.8717948717948717	-0.04117103606172828	0.0019666945050148526	0.0634793252254969	0.06281054352312464	10
0.923076923076923	-0.032415255639716256	0.0012914822013714068	0.0657814899878024	0.056484629033463844	10
0.9743589743589743	-0.01955766436178816	0.00610234195250095	0.0638632684664664	0.05739267733405328	10
-0.9743589743589743	0.013678391394257552	0.06317303941306486	0.13873454067589078	0.0985738423602157	14
-0.9230769230769231	0.0246183287557656	0.06690441126140534	0.12466655204401615	0.0890754461381832	14
-0.8717948717948718	0.03196057423119659	0.08795691337420146	0.13325875412705143	0.09660105086747135	14
-0.8205128205128205	0.04271735716088217	0.08457018911409848	0.11062324469639939	0.08368719829210446	14
-0.7692307692307693	0.04301543899115031	0.106848623555658	0.09812097314396696	0.08297581935142301	14
-0.717948717948718	0.07645327468121116	0.10681117893548032	0.10742139376804236	0.08616344550837601	14
-0.6666666666666666	0.07669934370127751	0.11229628583372259	0.10707803503601888	0.09140244198752163	14
-0.6153846153846154	0.07340719886959178	0.1365815396221528	0.09383822370401267	0.08924031816953273	14
-0.5641025641025641	0.10130892155250441	0.14676831899848694	0.08614927002184816	0.08815408041994764	14
-0.5128205128205129	0.13422708152672172	0.17843328360740748	0.08088649364214541	0.09545962435710525	14
-0.46153846153846156	0.158445496803254	0.17486337908184552	0.08182769825068595	0.08669729274250848	14
-0.41025641025641024	0.18216030944467043	0.21718201901862447	0.07052590546081618	0.11373264955876577	14
-0.358974358974359	0.20033871809258327	0.22953105937393292	0.08604769317972824	0.10289254370962783	14
-0.3076923076923077	0.2303886737524533	0.232218990210069	0.07785774227715672	0.10023619186439095	14
-0.25641025641025644	0.2540395087660165	0.266150424011119	0.07340836780928721	0.12508980749074589	14
-0.20512820512820518	0.27137041423452146	0.2762150751928151	0.07662361094395376	0.10089340810464177	14
-0.15384615384615385	0.29506325868426214	0.2640076920819377	0.08595228723452293	0.11631997178097801	14
-0.10256410256410259	0.32176572626502015	0.2929823132600405	0.09809854379620951	0.10769337018897453	14
-0.05128205128205132	0.3758062693444521	0.25274319231586856	0.09086376941642021	0.08737638296295638	14
-5.551115123125783e-17	0.30012737337542	0.17013991224140748	0.09467873733071702	0.10359698893001154	14
0.05128205128205121	-0.24449097017810703	-0.3714072184537393	0.10329329766450551	0.10206483465734383	14
0.10256410256410253	-0.25989001110059506	-0.32413416647034354	0.08966685366727124	0.10901857068279774	14
0.15384615384615385	-0.29027571322108126	-0.30871264590650094	0.09870250212516841	0.08622844358510427	14
0.20512820512820518	-0.2608274610572492	-0.2563149460134573	0.11100723833775408	0.0866096046245397	14
0.2564102564102564	-0.22672353842621304	-0.21700891469651426	0.07804217003572497	0.07557104415411338	14
0.3076923076923076	-0.1848848572616634	-0.17541003703844266	0.12601801336697532	0.08851733876962774	14
0.3589743589743589	-0.16533389294978232	-0.1521019100807466	0.11813930318162	0.0875676396535381	14
0.41025641025641024	-0.14003420376447062	-0.12480687674112162	0.08846414408695437	0.07704334452927525	14
0.46153846153846156	-0.11859475928272384	-0.10537690931297854	0.116942835931336	0.07731088995789734	14
0.5128205128205128	-0.10079542870940947	-0.08357662235037373	0.11030417806849874	0.08255564890756281	14
0.564102564102564	-0.08330114501865454	-0.059321749923037875	0.11898704046057014	0.07909342684128125	14
0.6153846153846153	-0.07963189559530265	-0.054461087099331784	0.11783458913960007	0.06420127331168723	14
0.6666666666666666	-0.06843976219084884	-0.047689216364470814	0.12716258976657768	0.0668574841006472	14
0.717948717948718	-0.06575753554620822	-0.03924768859478679	0.11167009742868442	0.07423305464373353	14
0.7692307692307692	-0.04925324013926971	-0.00989942671451304	0.12075720775951881	0.0718883872608283	14
0.8205128205128204	-0.05318260985430462	-0.0129873666640032	0.10378349158203905	0.06737700747773291	14
0.8717948717948717	-0.02514596128712358	0.01364646361631265	0.12366753336678739	0.08166422018791315	14
0.923076923076923	-0.02493818115731823	0.021911526210780182	0.10184166573493142	0.07279657777976749	14
0.9743589743589743	-0.0009355031344934385	0.021364240427756996	0.09345598305546135	0.07861071596312422	14
-0.9743589743589743	0.0622114831643365	0.02112084400316082	0.15569431707429918	0.25117459100327305	18
-0.9230769230769231	0.039008636574695374	-0.023272379114696172	0.1580237730307121	0.24347660689266268	18
-0.8717948717948718	0.027558431698277853	-0.003044567112668537	0.17345782290380635	0.23579554642586856	18
-0.8205128205128205	0.00014884371918710837	0.02569844906173573	0.15582474617620012	0.23776897753120818	18
-0.7692307692307693	0.042538250517849846	0.06497903486639434	0.14386967728992311	0.18021300566276782	18
-0.717948717948718	0.07435700882987356	0.08593919909270141	0.18325083865920938	0.16340716457701568	18
-0.6666666666666666	0.053193508455660676	0.10874796385632658	0.18343190329128853	0.19050327998197567	18
-0.6153846153846154	0.05748686197399453	0.11413946888371683	0.15259666445413633	0.17131325255098853	18
-0.5641025641025641	0.10721976588480099	0.1106519367285177	0.15723485649637614	0.15227419383349958	18
-0.5128205128205129	0.11376804685773109	0.15693973927577226	0.148367142318671	0.17643665016426915	18
-0.46153846153846156	0.17014941494074784	0.16357225964761885	0.19989842337524785	0.1326461557297868	18
-0.41025641025641024	0.17108423317600122	0.2168374999040227	0.15607641617848633	0.17153670368772989	18
-0.358974358974359	0.16844593615908157	0.2567127138603873	0.2027542135897528	0.15777431901513034	18
-0.3076923076923077	0.2104056372518037	0.24980170717723776	0.24714062152347613	0.15182581332710796	18
-0.25641025641025644	0.20886575239493774	0.23631156404333442	0.17431016292024856	0.1551860507690849	18
-0.20512820512820518	0.24915210253051354	0.3249682651536728	0.21956890307820384	0.15826136185948927	18
-0.15384615384615385	0.24098248289244653	0.2567747291863848	0.17399797513836665	0.1537728272835849	18
-0.10256410256410259	0.29043908885078645	0.2524609837626496	0.2154018488494065	0.15459745673143477	18
-0.05128205128205132	0.32513102574453534	0.29009352140629546	0.18413854743740177	0.1478691409555335	18
-5.551115123125783e-17	0.27312242288253785	0.13537391349633665	0.19466252346438206	0.16049543982396214	18
0.05128205128205121	-0.27135123498297486	-0.3675354311682142	0.1865216380352211	0.10930553769529425	18
0.10256410256410253	-0.30298344543785866	-0.3290716349041454	0.17485353992031763	0.1382435606769115	18
0.15384615384615385	-0.3375809868337537	-0.3259194289832156	0.1721698097277164	0.12149775430963933	18
0.20512820512820518	-0.28295830148881124	-0.28784334385450167	0.14918443652172794	0.08929903033867624	18
0.2564102564102564	-0.24813019702651315	-0.2707924001054005	0.16421558163336666	0.15247781301846142	18
0.3076923076923076	-0.2301836086643052	-0.20155086798458138	0.1588495942347171	0.17043395235800668	18
0.3589743589743589	-0.17151133378223554	-0.17395065473294308	0.13592361416529358	0.19146927751833617	18
0.41025641025641024	-0.16821289908857184	-0.15683900036525308	0.14421462390012577	0.16567273724991632	18
0.46153846153846156	-0.124703082127945	-0.10154556088498677	0.171365764976637	0.17189899389632152	18
0.5128205128205128	-0.10192113033367031	-0.057779797992572414	0.17981941234697515	0.16134006216843025	18
0.564102564102564	-0.08052753987044223	-0.04990309244152861	0.17561577719304985	0.2288487694655132	18
0.6153846153846153	-0.06336050874989152	-0.05564872251409758	0.1665572773619943	0.20085945726523566	18
0.6666666666666666	-0.09764353387240711	-0.009253915542186672	0.167170440438329	0.21919365092641527	18
0.717948717948718	-0.030622398134959004	-0.058080670620717076	0.17111634290901512	0.2313779790400455	18
0.7692307692307692	-0.07053168826129201	-0.029001101860330333	0.21263374956562117	0.2189007888874672	18
0.8205128205128204	-0.029625757463694235	-0.02878551627168451	0.25281119576585737	0.23488211947291712	18
0.8717948717948717	-0.039814829267393145	-0.027561789543110234	0.27986422284663565	0.23791542628393153	18
0.923076923076923	-0.019257288960598338	-0.038979635793300695	0.2506863906383471	0.26147918577123064	18
0.9743589743589743	0.018413641615261222	0.0026023547454187977	0.304532685887262	0.2642294665029266	18
