# Supplementary material for: Multiscale stress dynamics in sheared liquid foams revealed by tomo-rheoscopy
Source: Nat Commun. 2025 Oct 16;16:9210. doi: 10.1038/s41467-025-64412-z (PMC12533193; doi:10.1038/s41467-025-64412-z)
Supplement: Supplementary file 10 — Source Data [file 41467_2025_64412_MOESM10_ESM.zip › DataFile/Fig4f.csv]

lf [-]	Dt_T1 [s]
0.05714285714285714	11.404958677685949
0.08396501457725947	11.239669421487607
0.11020408163265306	10.123966942148758
0.12128279883381923	9.504132231404956
0.13002915451895045	9.504132231404956
0.14693877551020407	11.157024793388427
0.18658892128279897	7.768595041322311
0.21807580174927113	7.644628099173552
