# Supplementary material for: Multiscale stress dynamics in sheared liquid foams revealed by tomo-rheoscopy
Source: Nat Commun. 2025 Oct 16;16:9210. doi: 10.1038/s41467-025-64412-z (PMC12533193; doi:10.1038/s41467-025-64412-z)
Supplement: Supplementary file 10 — Source Data [file 41467_2025_64412_MOESM10_ESM.zip › DataFile/Fig6a.csv]

Nb [-]	P_Nb [-]
4.0060851926977685	0.18395257958039693
4.994929006085193	0.16618362775387482
6.0344827586206895	0.14189293901919747
6.997971602434077	0.12115276586285877
7.986815415821501	0.09667053400910411
9.001014198782961	0.07889669729459808
9.989858012170385	0.06085744643306687
11.004056795131845	0.04386891192065073
12.018255578093306	0.031267851393072824
13.00709939148073	0.019244814331018118
14.02129817444219	0.014350358313889448
15.035496957403652	0.00903404715133358
15.973630831643002	0.006586086813200057
17.0131845841785	0.003831186849557289
18.002028397565923	0.002178889941919377
18.96551724137931	0.0014513250987715069
19.97971602434077	0.0011711902572642528
21.019269776876268	0.0007290294928588943
21.906693711967545	0.00032711908469136656
22.971602434077077	0.0003198173060978354
24.011156186612574	0.00008069799511188943
24.898580121703855	0.00022036227883645728
Nctc [-]	P_Nctc [-]
1.9523809523809526	0.17125563081073086
3.0000000000000004	0.17878721057334152
4	0.15713093047078583
5.047619047619048	0.1240103530541856
5.9523809523809526	0.08788712009482809
7.000000000000001	0.06936198213312046
8.095238095238097	0.049157386489217206
8.952380952380953	0.034096537633759846
10.04761904761905	0.020785334084218423
11.095238095238097	0.01411018507835749
12.04761904761905	0.010666879355866197
13.000000000000002	0.006096024853748891
14.142857142857144	0.0037969882425160336
16	0.002217146510477313
17.047619047619047	0.0016760966784068738
18.0952380952381	0.0009175227099215465
19	0.00045103018464247427
19.952380952380953	0.000326601888479938
21.04761904761905	0.0005022669241382635
22.04761904761905	0.00019909732294550237
23.0952380952381	0.0002996646497836077
24.000000000000004	0.00010666879355866186
15.04761904761905	0.003337063616686569
25.04761904761905	0.0000937481306986055
