# Supplementary material for: Multiscale stress dynamics in sheared liquid foams revealed by tomo-rheoscopy
Source: Nat Commun. 2025 Oct 16;16:9210. doi: 10.1038/s41467-025-64412-z (PMC12533193; doi:10.1038/s41467-025-64412-z)
Supplement: Supplementary file 10 — Source Data [file 41467_2025_64412_MOESM10_ESM.zip › DataFile/Fig6d.csv]

N_bbl [-]	Dsigma/sigma_ss - New	Dsigma/sigma_ss - Lost	Dsigma/sigma_ss - std - New	Dsigma/sigma_ss - std - Lost
4.0	0.3608048860422993	0.044114296254849465	0.25172670534134345	0.03848080483062262
5.0	0.5388901847961156	0.06340956215418313	0.386573489034979	0.059783091305244764
6.0	0.5344667113450638	0.053616963338316816	0.38869331947443136	0.06464407068354695
7.0	0.5677600179853644	0.056641081113941706	0.44101284208120317	0.06448839801627607
8.0	0.5807978621789429	0.05254783583354883	0.44869384229324827	0.06080959466049816
9.0	0.5953287858444464	0.0635014763440633	0.4860180032637244	0.0717605011675884
10.0	0.5952865471301487	0.07146546946625316	0.49835327221738107	0.05788019032292887
11.0	0.5849861396410176	0.08113802303929644	0.5211054670981102	0.07447312320497262
12.0	0.5831745893290655	0.08199646322303977	0.5074541779753233	0.08253929520690265
13.0	0.5712219596305388	0.09213918486296564	0.5300020749788261	0.0814773189013607
14.0	0.5904030865965013	0.10249550957280269	0.5415471306951468	0.08935286995442489
15.0	0.5744335038881637	0.09556599701362622	0.5099401684034944	0.08607203205184341
16.0	0.5750831766986545	0.1253947331543399	0.5259315457457345	0.11395363753586658
17.0	0.5799285502560634	0.18507568445937495	0.4847916423500586	0.1641541257869607
18.0	0.6107034097162916	0.1651961126579505	0.5029093446645508	0.14707940968855254
19.0	0.5395761400930388	0.23654750813391826	0.5315181151757904	0.24043252770657264
20.0	0.598501514889283	0.24712809977511233	0.49452066089563285	0.20856961139137908
