# Supplementary material for: Multiscale stress dynamics in sheared liquid foams revealed by tomo-rheoscopy
Source: Nat Commun. 2025 Oct 16;16:9210. doi: 10.1038/s41467-025-64412-z (PMC12533193; doi:10.1038/s41467-025-64412-z)
Supplement: Supplementary file 10 — Source Data [file 41467_2025_64412_MOESM10_ESM.zip › DataFile/Fig8a.csv]

z [mm]	r [mm]	v [um/s]
0.2113095238095238	0.1386	1.7703862660944205
0.40178571428571425	0.1386	3.4763948497854074
0.5922619047619048	0.1386	5.246781115879828
0.7797619047619048	0.1386	6.791845493562231
0.9702380952380952	0.1386	8.49785407725322
1.1607142857142856	0.1386	10.107296137339056
1.351190476190476	0.1386	11.909871244635193
0.2113095238095238	0.4158	1.5450643776824033
0.40178571428571425	0.4158	3.1866952789699567
0.5922619047619048	0.4158	4.73175965665236
0.7797619047619048	0.4158	6.180257510729613
0.9702380952380952	0.4158	7.660944206008583
1.1607142857142856	0.4158	9.206008583690986
1.351190476190476	0.4158	10.783261802575106
0.2113095238095238	0.693	1.351931330472103
0.40178571428571425	0.693	2.7360515021459224
0.5922619047619048	0.693	4.184549356223176
0.7797619047619048	0.693	5.439914163090129
0.9702380952380952	0.693	6.695278969957081
1.1607142857142856	0.693	8.208154506437769
1.351190476190476	0.693	9.624463519313304
0.2113095238095238	0.9702	1.1266094420600858
0.40178571428571425	0.9702	2.285407725321888
0.5922619047619048	0.9702	3.540772532188841
0.7797619047619048	0.9702	4.6995708154506435
0.9702380952380952	0.9702	5.858369098712446
1.1607142857142856	0.9702	7.1781115879828326
1.351190476190476	0.9702	8.465665236051501
0.2113095238095238	1.2474	0.9012875536480687
0.40178571428571425	1.2474	1.834763948497854
0.5922619047619048	1.2474	2.929184549356223
0.7797619047619048	1.2474	3.9592274678111585
0.9702380952380952	1.2474	4.989270386266094
1.1607142857142856	1.2474	6.1480686695278965
1.351190476190476	1.2474	7.274678111587982
0.2113095238095238	1.5246	0.7081545064377682
0.40178571428571425	1.5246	1.5128755364806865
0.5922619047619048	1.5246	2.4141630901287554
0.7797619047619048	1.5246	3.2188841201716736
0.9702380952380952	1.5246	4.055793991416309
1.1607142857142856	1.5246	5.021459227467811
1.351190476190476	1.5246	5.92274678111588
0.2113095238095238	1.8018	0.5472103004291845
0.40178571428571425	1.8018	1.1587982832618025
0.5922619047619048	1.8018	1.9313304721030042
0.7797619047619048	1.8018	2.5429184549356223
0.9702380952380952	1.8018	3.2510729613733904
1.1607142857142856	1.8018	3.8626609442060085
1.351190476190476	1.8018	4.63519313304721
0.2113095238095238	2.079	0.45064377682403434
0.40178571428571425	2.079	0.9012875536480687
0.5922619047619048	2.079	1.3841201716738196
0.7797619047619048	2.079	1.8669527896995708
0.9702380952380952	2.079	2.317596566523605
1.1607142857142856	2.079	2.7360515021459224
1.351190476190476	2.079	3.3154506437768236
0.2113095238095238	2.35619999999999	0.32188841201716734
0.40178571428571425	2.35619999999999	0.5150214592274678
0.5922619047619048	2.35619999999999	0.8047210300429184
0.7797619047619048	2.35619999999999	1.0622317596566524
0.9702380952380952	2.35619999999999	1.3841201716738196
1.1607142857142856	2.35619999999999	1.6416309012875536
1.351190476190476	2.35619999999999	1.9957081545064377
0.2113095238095238	2.6334	0.16094420600858367
0.40178571428571425	2.6334	0.22532188841201717
0.5922619047619048	2.6334	0.38626609442060084
0.7797619047619048	2.6334	0.5150214592274678
0.9702380952380952	2.6334	0.6759656652360515
1.1607142857142856	2.6334	0.740343347639485
1.351190476190476	2.6334	0.9334763948497854
