# Supplementary material for: Multiscale stress dynamics in sheared liquid foams revealed by tomo-rheoscopy
Source: Nat Commun. 2025 Oct 16;16:9210. doi: 10.1038/s41467-025-64412-z (PMC12533193; doi:10.1038/s41467-025-64412-z)
Supplement: Supplementary file 10 — Source Data [file 41467_2025_64412_MOESM10_ESM.zip › DataFile/Fig8b.csv]

gammadot [s-1]	sig_ss [Pa]	sig_ss_std [Pa]	sig_Y [Pa]	lf [-]
0.0017416989671501812	18.844427	0.74484825	16.954869216068985	0.057
0.0029028316119169683	20.112278	0.7504075	16.954869216068985	0.057
0.004063964256683756	20.262056	0.75768375	16.954869216068985	0.057
0.005225096901450545	20.65029	0.75964	16.954869216068985	0.057
0.006386229546217332	21.291956	0.44348496	16.954869216068985	0.057
0.00754736219098412	23.613285	0.3975785	16.954869216068985	0.057
0.008708494835750908	24.199425	0.48679852	16.954869216068985	0.057
0.009869627480517692	25.610338	0.8527036	16.954869216068985	0.057
0.011030760125284481	26.794788	1.2695694	16.954869216068985	0.057
0.0017416989671501812	28.231558	1.5001118	26.875529396185712	0.084
0.0029028316119169683	32.01913	0.76607186	26.875529396185712	0.084
0.004063964256683756	31.011992	0.9992347	26.875529396185712	0.084
0.005225096901450545	31.27609	0.40970406	26.875529396185712	0.084
0.006386229546217332	31.907824	1.1240672	26.875529396185712	0.084
0.00754736219098412	34.287933	0.41952887	26.875529396185712	0.084
0.008708494835750908	36.243618	0.5778691	26.875529396185712	0.084
0.009869627480517692	38.346863	0.66094536	26.875529396185712	0.084
0.011030760125284481	38.18752	0.69353056	26.875529396185712	0.084
0.0017416989671501812	13.76026	1.2726448	13.19069304197218	0.11
0.0029028316119169683	14.412132	0.49188998	13.19069304197218	0.11
0.004063964256683756	15.788367	0.49147037	13.19069304197218	0.11
0.005225096901450545	15.217288	0.4274563	13.19069304197218	0.11
0.006386229546217332	15.956659	0.75130945	13.19069304197218	0.11
0.00754736219098412	16.29912	0.4662333	13.19069304197218	0.11
0.008708494835750908	16.794666	0.5637143	13.19069304197218	0.11
0.009869627480517692	17.249971	0.7677705	13.19069304197218	0.11
0.011030760125284481	18.51936	0.93728876	13.19069304197218	0.11
0.0017416989671501812	7.9052253	0.6152747	7.576777090663316	0.122
0.0029028316119169683	8.4693575	0.6191717	7.576777090663316	0.122
0.004063964256683756	9.412109	0.55081016	7.576777090663316	0.122
0.005225096901450545	9.224629	1.1497526	7.576777090663316	0.122
0.006386229546217332	9.852066	0.52975667	7.576777090663316	0.122
0.00754736219098412	9.983992	0.44267935	7.576777090663316	0.122
0.008708494835750908	10.002962	0.5601275	7.576777090663316	0.122
0.009869627480517692	10.7082205	0.68952	7.576777090663316	0.122
0.011030760125284481	11.440106	0.5044201	7.576777090663316	0.122
0.0017416989671501812	9.713685	0.6397081	9.548266808074745	0.13
0.0029028316119169683	11.0172615	0.7993015	9.548266808074745	0.13
0.004063964256683756	11.504888	0.44727576	9.548266808074745	0.13
0.005225096901450545	12.376523	0.6011542	9.548266808074745	0.13
0.006386229546217332	12.335266	0.34288803	9.548266808074745	0.13
0.00754736219098412	13.204272	0.5355308	9.548266808074745	0.13
0.008708494835750908	12.8864355	0.40700042	9.548266808074745	0.13
0.009869627480517692	13.50246	0.5629168	9.548266808074745	0.13
0.011030760125284481	14.58619	0.41506886	9.548266808074745	0.13
0.0017416989671501812	6.0908527	0.57645756	5.716273783713807	0.146
0.0029028316119169683	6.093644	0.7552309	5.716273783713807	0.146
0.004063964256683756	7.2992215	0.783966	5.716273783713807	0.146
0.005225096901450545	7.0014234	0.55639535	5.716273783713807	0.146
0.006386229546217332	7.0403824	0.7341492	5.716273783713807	0.146
0.00754736219098412	7.5296574	0.3124094	5.716273783713807	0.146
0.008708494835750908	7.7908773	0.42470166	5.716273783713807	0.146
0.009869627480517692	8.40721	0.33699036	5.716273783713807	0.146
0.011030760125284481	8.231964	0.72057056	5.716273783713807	0.146
0.0017416989671501812	5.7045527	0.8144808	5.506182446943739	0.186
0.0029028316119169683	5.8184485	0.6018743	5.506182446943739	0.186
0.004063964256683756	6.1375165	0.5074939	5.506182446943739	0.186
0.005225096901450545	6.48209	0.61854213	5.506182446943739	0.186
0.006386229546217332	6.332279	0.36341774	5.506182446943739	0.186
0.00754736219098412	6.4847956	0.34866974	5.506182446943739	0.186
0.008708494835750908	6.5922866	0.3282648	5.506182446943739	0.186
0.009869627480517692	6.935437	0.34959117	5.506182446943739	0.186
0.011030760125284481	7.0607123	0.35824978	5.506182446943739	0.186
0.0017416989671501812	6.288376	0.48671034	5.868485770163183	0.217
0.0029028316119169683	6.2187715	0.39987484	5.868485770163183	0.217
0.004063964256683756	6.201317	0.31501764	5.868485770163183	0.217
0.005225096901450545	6.722663	0.3569105	5.868485770163183	0.217
0.006386229546217332	6.6027303	0.3714124	5.868485770163183	0.217
0.00754736219098412	6.489116	0.35053217	5.868485770163183	0.217
0.008708494835750908	6.6044974	0.46956792	5.868485770163183	0.217
0.009869627480517692	7.104933	0.4478135	5.868485770163183	0.217
0.011030760125284481	7.6095004	0.47364706	5.868485770163183	0.217
