# Supplementary material for: Multiscale stress dynamics in sheared liquid foams revealed by tomo-rheoscopy
Source: Nat Commun. 2025 Oct 16;16:9210. doi: 10.1038/s41467-025-64412-z (PMC12533193; doi:10.1038/s41467-025-64412-z)
Supplement: Supplementary file 10 — Source Data [file 41467_2025_64412_MOESM10_ESM.zip › DataFile/Fig9a.csv]

lf_x [-]	sig_Y_y [-]	lf_x_std [-]	sig_Y_y_std [-]
0.2932464621422901	0.06985775166019755	0.15434024323278428	0.00830496524855586
0.2595256713361949	0.07365206268943901	0.08032937446120317	0.004779955557519006
0.23251621089641486	0.04227900958821623	0.05495837712097078	0.0019746378999594433
0.21942432484655586	0.030396916801548	0.07553952166848646	0.0034805053983083564
0.21067912245765363	0.03076080860416305	0.045377041760110016	0.0022474209740844186
0.19699473021229996	0.023231156009515544	0.05666971691038767	0.003278682408150924
0.1515440481296432	0.017723735015805802	0.0260720943018741	0.0005518194078804082
0.12106688713506746	0.015009873649999955	0.016737357668442504	0.0008271622163441615
